# Supplementary material for: The crucial role of muscle glucocorticoid signaling in accelerating obesity and glucose intolerance via hyperinsulinemia
Source: JCI Insight. 2023 Apr 24;8(8):e162382. doi: 10.1172/jci.insight.162382 (PMC10243827; doi:10.1172/jci.insight.162382)
Supplement: Supplemental tables 1-12 [file jciinsight-8-162382-s055.xlsx]

## Sheet: Description
Sheets (Tables)	Description
Sheets 1–9 (Tables 1–9)	RNA sequencing (RNA-seq) was performed using pooled RNA samples (n = 3) of Gas, liver, and WAT from GRf/f and GRmKO male mice treated with vehicle or CORT for 4 weeks. Differentially expressed genes (DEGs) determined by NOISeq are shown. Values are expected counts. GO analyses were performed using DAVID. Terms with FDR < 0.05 are shown.
Sheets 10–12 (Tables 10–12)	RNA-seq was performed using pooled RNA samples (n = 3) of Gas from GRf/f and GRmKO male mice whose background are lean or ob/ob. Differentially expressed genes (DEGs) determined by NOISeq are shown. Values are expected counts. GO analyses were performed using DAVID. Terms with FDR < 0.05 are shown.

## Sheet: 1_CORT_model_Expression(Gas)
ensembl_transcript_id	external_gene_name	GRf/f vehicle, Gas	GRf/f CORT, Gas	GRmKO vehicle, Gas	GRmKO CORT, Gas
ENSMUST00000007921	0610009B22Rik	266.012	253.008	390.947	360.294
ENSMUST00000180260	0610010F05Rik	178.95	176.312	143.479	223.833
ENSMUST00000108578	0610010K14Rik	146.64	91.0279	132.008	58.2723
ENSMUST00000202722	0610012G03Rik	1109.55	763.898	1207.09	1291.99
ENSMUST00000077783	0610030E20Rik	348.035	436.352	283.408	290.499
ENSMUST00000081747	0610040J01Rik	167.742	104.896	169.466	170.161
ENSMUST00000163080	1110002E22Rik	3329.7	3012.3	3839.52	4832.91
ENSMUST00000032899	1110004F10Rik	755.417	590.66	769.477	740.694
ENSMUST00000048792	1110008P14Rik	379.55	390.825	452.308	440.92
ENSMUST00000125303	1110017D15Rik	0	3.2257	0.99503	0
ENSMUST00000089104	1110025L11Rik	0	0	0	0
ENSMUST00000042576	1110032A03Rik	89.1839	86.0834	138.509	108.441
ENSMUST00000054551	1110032F04Rik	0.99741	1.99607	1.00343	0
ENSMUST00000071792	1110038F14Rik	92.7772	108.969	229.803	96.941
ENSMUST00000102594	1110051M20Rik	321.454	340.837	176.561	162.17
ENSMUST00000089097	1110057P08Rik	0	0	0	0
ENSMUST00000038830	1110059E24Rik	120.914	75.4258	186.406	157.582
ENSMUST00000035154	1110059G10Rik	72.8121	75.6632	135.683	99.8788
ENSMUST00000137769	1110065P20Rik	71.6454	74.458	125.738	113.387
ENSMUST00000123927	1190005I06Rik	3.01874	0	15.9635	16.0141
ENSMUST00000079648	1190007I07Rik	286.796	226.416	336.941	434.74
ENSMUST00000035163	1300017J02Rik	0	0	6.03454	10.1041
ENSMUST00000136948	1500009C09Rik	1.99145	0.996154	0	0
ENSMUST00000150459	1500009L16Rik	10.0089	8.00918	21.6969	12.9974
ENSMUST00000112160	1500011B03Rik	27.0062	24.0136	33.0089	22.0022
ENSMUST00000201734	1520401A03Rik	0	0	0	2.00455
ENSMUST00000164837	1600012H06Rik	160.111	89.4794	221	104.292
ENSMUST00000179525	1600014C10Rik	226.508	239.136	268.407	306.481
ENSMUST00000178179	1600014C23Rik	0	0	3.99727	3.03007
ENSMUST00000061885	1700001C19Rik	0.998259	0	0	0.999531
ENSMUST00000178178	1700001F09Rik	0	0	0	0
ENSMUST00000073721	1700001J03Rik	11.0511	10.0433	2.9827	1.99623
ENSMUST00000070659	1700001K19Rik	16.0415	4.01051	1.99397	4.99514
ENSMUST00000222604	1700001L19Rik	0	0.996388	0	0
ENSMUST00000050003	1700001O22Rik	373.977	31.9874	86.1548	43.0257
ENSMUST00000107576	1700001P01Rik	0	0	0	1.0023
ENSMUST00000203203	1700003E16Rik	7.98074	0	0	4.00073
ENSMUST00000045116	1700003F12Rik	1.0092	0	0.995241	1.00048
ENSMUST00000047110	1700003H04Rik	0	0	0	0
ENSMUST00000029598	1700006A11Rik	0	0	0	0
ENSMUST00000086370	1700007K13Rik	4.01708	5.02005	2.98421	3.99314
ENSMUST00000107933	1700008O03Rik	0	0	0	0
ENSMUST00000091364	1700008P02Rik	0	0	0	0
ENSMUST00000029955	1700009N14Rik	0	0	0	0
ENSMUST00000073081	1700010B08Rik	0	0	0	0
ENSMUST00000024650	1700010I14Rik	1.99985	0	5.01565	5.00854
ENSMUST00000034109	1700011L22Rik	0	0	0	0
ENSMUST00000113602	1700011M02Rik	0	0	0	0
ENSMUST00000031778	1700012A03Rik	0	0	0	0
ENSMUST00000020941	1700012B07Rik	0	0	0	0
ENSMUST00000188350	1700012B09Rik	0	0	2.014	0
ENSMUST00000030323	1700012P22Rik	0	1.99277	0	0
ENSMUST00000029485	1700013F07Rik	0	0	0	0
ENSMUST00000048893	1700013G24Rik	0	0	0	0
ENSMUST00000067940	1700013H16Rik	0	3.00723	1.00097	0
ENSMUST00000055343	1700014D04Rik	0	0	0	0
ENSMUST00000180038	1700015G11Rik	0	0	0	0
ENSMUST00000016106	1700016C15Rik	3.02302	0	6.97561	1.00068
ENSMUST00000033906	1700016D06Rik	1.00159	0	1.00089	0
ENSMUST00000031261	1700016H13Rik	0	0	0	0
ENSMUST00000066408	1700016K19Rik	0	0	0	0
ENSMUST00000034846	1700017B05Rik	131.585	117.707	146.346	90.7968
ENSMUST00000041162	1700017N19Rik	0	0	0	0
ENSMUST00000182460	1700018B08Rik	0	0	0	2.00458
ENSMUST00000031624	1700018F24Rik	0	0	0	0
ENSMUST00000211116	1700018G05Rik	0	0	0	0
ENSMUST00000072235	1700019A02Rik	0	0	0	0
ENSMUST00000050567	1700019D03Rik	37.772	34.9325	110.524	58.0906
ENSMUST00000028299	1700019N19Rik	0	0	0	0
ENSMUST00000028898	1700020A23Rik	0	0	1.007	0
ENSMUST00000014072	1700020L13Rik	1.34919	0.996065	0	0
ENSMUST00000188702	1700020L24Rik	17.8029	16.1247	18.4373	22.5826
ENSMUST00000057341	1700020N01Rik	0	0	0	0
ENSMUST00000075654	1700020N15Rik	0	0	0	0
ENSMUST00000029023	1700021F07Rik	0	0	0	0
ENSMUST00000139127	1700022I11Rik	0	2.15579	0	0
ENSMUST00000168972	1700024B05Rik	0	0	0	2.00457
ENSMUST00000100723	1700024G13Rik	0	0	0	1.00229
ENSMUST00000190233	1700025B11Rik	0	0	0	0
ENSMUST00000109304	1700025C18Rik	0	0	0	0
ENSMUST00000044581	1700025G04Rik	1978.24	1727.36	1830.95	1660.82
ENSMUST00000206686	1700028J19Rik	0	3.00832	6.00366	0
ENSMUST00000058921	1700028K03Rik	0	0	0	0
ENSMUST00000035849	1700028P14Rik	0	0	0	0
ENSMUST00000091377	1700029F12Rik	0	0	0	0
ENSMUST00000033830	1700029H14Rik	0	0	1.007	0
ENSMUST00000054316	1700029I15Rik	0	0	0	4.00915
ENSMUST00000095323	1700029J07Rik	28.9212	34.9275	5.34123	0
ENSMUST00000070577	1700030J22Rik	0	3.99496	1.0049	3.00609
ENSMUST00000064853	1700030K09Rik	92.9398	58.4509	74.7811	69.8394
ENSMUST00000048061	1700031F05Rik	0	0	0	1.0023
ENSMUST00000091904	1700034E13Rik	0	0	0	0
ENSMUST00000099123	1700034I23Rik	4.98806	3.99285	1.00302	0
ENSMUST00000036592	1700034J05Rik	0	0	0	0
ENSMUST00000115859	1700037C18Rik	48.1755	42.763	27.8776	24.4872
ENSMUST00000103188	1700037H04Rik	110.664	93.5212	158.889	142.632
ENSMUST00000106492	1700042G07Rik	0	0	0	0
ENSMUST00000095985	1700049E17Rik1	0	0	0	0
ENSMUST00000111874	1700049E17Rik2	0	0	0	0
ENSMUST00000050306	1700056E22Rik	5.01242	1.00253	8.97423	17.9834
ENSMUST00000098477	1700057G04Rik	0	0	0	0
ENSMUST00000119133	1700064H15Rik	0	0	0	0
ENSMUST00000097617	1700066B19Rik	7.98811	0	5.02175	9.01706
ENSMUST00000042734	1700066M21Rik	50.8678	62.8789	86.3517	63.0882
ENSMUST00000060357	1700067K01Rik	12.698	1.36965	12.0002	4.00006
ENSMUST00000022028	1700067P10Rik	0	0	0	0
ENSMUST00000047891	1700069L16Rik	0	0	0	0
ENSMUST00000031935	1700074P13Rik	0	0	0	0
ENSMUST00000078832	1700084M14Rik	0	0	0	0
ENSMUST00000020855	1700086D15Rik	0	0	0	0
ENSMUST00000169604	1700088E04Rik	2.24552	7.27183	33.0604	0
ENSMUST00000163172	1700092M07Rik	0	0	0	0
ENSMUST00000169264	1700093K21Rik	3.98196	0	0	0
ENSMUST00000029551	1700094D03Rik	81.5775	88.7456	57.1455	46.5355
ENSMUST00000035234	1700102P08Rik	1.68029	17.06	1.75748	2.99863
ENSMUST00000008451	1700109H08Rik	14.4633	16.2656	0.993933	2.75247
ENSMUST00000169849	1700113H08Rik	28.2283	5.00285	20.4109	19.514
ENSMUST00000178823	1700122O11Rik	0	0	0	0
ENSMUST00000031501	1700123K08Rik	0	0	0	0
ENSMUST00000090061	1700123L14Rik	0	0	1.007	0
ENSMUST00000038539	1700123O20Rik	115.853	100.324	207.286	203.029
ENSMUST00000018623	1700125H20Rik	0	0	0	0
ENSMUST00000022548	1700129C05Rik	0	0	0	0
ENSMUST00000096251	1810009A15Rik	108.381	79.9779	169.525	152.005
ENSMUST00000076638	1810009J06Rik	0	0	0	0
ENSMUST00000106767	1810010H24Rik	0	11.0399	25.0135	13.1147
ENSMUST00000023150	1810013L24Rik	987.048	580.501	714.587	713.015
ENSMUST00000056146	1810024B03Rik	2.00107	2.00166	10.9984	13.9995
ENSMUST00000060108	1810030O07Rik	299.458	300.402	308.044	267.81
ENSMUST00000106429	1810037I17Rik	236.255	200.264	401.63	351.898
ENSMUST00000181366	1810046K07Rik	0	0	1.007	0
ENSMUST00000180521	1810049J17Rik	83.1787	0	0	0
ENSMUST00000039048	1810055G02Rik	158.792	189.849	220.66	187.151
ENSMUST00000029268	1810062G17Rik	6.01825	2.00597	1.99279	0.998839
ENSMUST00000013797	1810065E05Rik	0	0	0	0
ENSMUST00000048482	2010003K11Rik	1.00105	7.00903	1.99823	4.99862
ENSMUST00000026602	2010106E10Rik	0	0	0	0
ENSMUST00000031330	2010109A12Rik	0	0	0	2.00457
ENSMUST00000177714	2010315B03Rik	101.371	70.8094	157.709	117.59
ENSMUST00000032808	2200002D01Rik	7.28005	4.61596	17.3217	12.5026
ENSMUST00000013227	2200002J24Rik	0	0	0	0
ENSMUST00000031931	2210010C04Rik	0	0	0	0
ENSMUST00000022032	2210016F16Rik	147.611	146.714	228.05	237.349
ENSMUST00000031538	2210016L21Rik	355.744	227.568	479.262	331.565
ENSMUST00000195278	2210017I01Rik	0	0	0	0
ENSMUST00000168779	2210408I21Rik	35.3063	25.9489	24.8391	35.7668
ENSMUST00000099009	2210418O10Rik	251.793	459.627	243.831	354.425
ENSMUST00000044326	2300002M23Rik	0	0	0	0
ENSMUST00000105054	2300003K06Rik	0	0	0	0
ENSMUST00000168665	2300009A05Rik	181.62	96.773	218.433	208.201
ENSMUST00000095023	2310002L09Rik	813.989	1202.87	892.784	991.875
ENSMUST00000007601	2310003L06Rik	0	0	0	0
ENSMUST00000112025	2310009B15Rik	88.5363	67.4127	85.4186	110.742
ENSMUST00000020341	2310011J03Rik	177.858	131.955	216.371	193.111
ENSMUST00000187032	2310022A10Rik	736.319	896.594	1260.51	936.251
ENSMUST00000034464	2310022B05Rik	407.865	359.249	481.176	448.665
ENSMUST00000034564	2310030G06Rik	33.0188	81.0703	77.9839	79.9955
ENSMUST00000020719	2310033P09Rik	58.0255	33.0248	89.9978	57.0002
ENSMUST00000089111	2310034C09Rik	0	0	0	0
ENSMUST00000189008	2310034G01Rik	5.00036	2.00084	12.0059	17.0029
ENSMUST00000071430	2310039H08Rik	315.586	175.817	418.549	447.075
ENSMUST00000193521	2310046K23Rik	0	0	0	0
ENSMUST00000163439	2310050C09Rik	0	0	1.007	0
ENSMUST00000015663	2310057J18Rik	0	0	0	0
ENSMUST00000059438	2310057M21Rik	240.806	495.285	190.529	225.227
ENSMUST00000054223	2310057N15Rik	0	0	0	0
ENSMUST00000148721	2310061I04Rik	1453.45	1329.77	1240.17	1231.36
ENSMUST00000050882	2310061N02Rik	0	0	0	0
ENSMUST00000052337	2310079G19Rik	0	0	0	0
ENSMUST00000055858	2410002F23Rik	71.5695	49.3481	162.913	81.5687
ENSMUST00000039571	2410004B18Rik	213.278	149.644	278.311	254.466
ENSMUST00000095823	2410004P03Rik	24.3279	17.9623	8.04508	5.00727
ENSMUST00000039846	2410137M14Rik	4.97745	0	0	0
ENSMUST00000055413	2510002D24Rik	238.166	164.801	209.974	230.464
ENSMUST00000053336	2510009E07Rik	841.193	621.155	897.237	999.931
ENSMUST00000103232	2510039O18Rik	457.907	375.415	566.287	455.593
ENSMUST00000155856	2610001J05Rik	318.853	210.957	279.314	234.559
ENSMUST00000120722	2610002M06Rik	160.428	197.451	162.912	168.31
ENSMUST00000039271	2610008E11Rik	311.538	329.812	319.897	339.861
ENSMUST00000163475	2610021A01Rik	191.943	207.165	142.977	209.91
ENSMUST00000105415	2610028H24Rik	1.10405	6.98551	3.36633	0
ENSMUST00000165466	2610042L04Rik	2.06355	1.05891	0	0
ENSMUST00000186619	2610044O15Rik8	228.898	181.595	187.477	185.058
ENSMUST00000080517	2610301B20Rik	107.436	90.9669	156.467	114.113
ENSMUST00000231681	2610318N02Rik	1.00227	0	1.00022	0
ENSMUST00000010421	2610507B11Rik	6731.81	5689.1	4364.93	5487.72
ENSMUST00000179488	2610528A11Rik	1.00369	1.00329	3.96809	0
ENSMUST00000030261	2610528J11Rik	0	0	0	0
ENSMUST00000045907	2700049A03Rik	79.5104	93.6294	77.0163	77.2213
ENSMUST00000097646	2700062C07Rik	68.2121	51.2234	75.6918	59.8243
ENSMUST00000159348	2700081O15Rik	279.354	288.242	322.636	227.798
ENSMUST00000021406	2700097O09Rik	52.0738	69.1114	59.9164	94.7259
ENSMUST00000034465	2810004N23Rik	457.072	398.674	467.699	502.705
ENSMUST00000077376	2810006K23Rik	144.843	124.198	216.658	197.844
ENSMUST00000073924	2810021J22Rik	31.9027	30.2024	36.1763	29.0469
ENSMUST00000108621	2810408A11Rik	2.99932	2.37285	6.61139	2.41239
ENSMUST00000165824	2810459M11Rik	0	0	3.01851	7.02183
ENSMUST00000212276	2900026A02Rik	1091.52	1351.45	1011.57	867.917
ENSMUST00000032541	2900092C05Rik	0	0	0	0
ENSMUST00000035426	3110001I22Rik	26.9811	40.9896	24.109	31.0163
ENSMUST00000112644	3110009E18Rik	10.2519	7.09762	9.93264	16.2662
ENSMUST00000082269	3110018I06Rik	0	0	0	0
ENSMUST00000178992	3110021N24Rik	21.4947	23.4731	10.5272	12.1577
ENSMUST00000224012	3110040M04Rik	4.62496	0	1.6847	4.93231
ENSMUST00000026092	3110040N11Rik	56.2018	24.3727	65.3055	58.3066
ENSMUST00000099148	3110070M22Rik	7.02105	0	5.00235	2.00262
ENSMUST00000066052	3110082I17Rik	79.0245	91.7741	108.139	86.5924
ENSMUST00000127749	3110082J24Rik	0	0	0	0
ENSMUST00000051153	3300002I08Rik	3.03242	0	1.98779	2.00055
ENSMUST00000096038	3425401B19Rik	7809.57	7606.97	6462.03	6092.2
ENSMUST00000033458	3830403N18Rik	0	4.01724	6.99957	11.7185
ENSMUST00000223762	3830406C13Rik	166.764	108.993	118.382	131.972
ENSMUST00000076791	4632433K11Rik	0	0	0	0
ENSMUST00000026519	4833420G17Rik	59.7	165.45	184.724	134.334
ENSMUST00000153065	4833439L19Rik	3370.33	2818.65	3587.86	4069.31
ENSMUST00000062060	4921504E06Rik	0	0.996366	0	0
ENSMUST00000031852	4921507P07Rik	18.9613	20.9699	30.121	26.0298
ENSMUST00000080132	4921509C19Rik	0	0	0	0
ENSMUST00000051530	4921511C20Rik	0	0	0	0
ENSMUST00000061597	4921517D22Rik	0	0	0	0
ENSMUST00000047749	4921524J17Rik	244.439	274.946	288.428	273.956
ENSMUST00000044829	4921524L21Rik	0	0	0	0
ENSMUST00000020712	4921536K21Rik	8.9797	5.99022	8.03024	8.00994
ENSMUST00000030245	4921539E11Rik	0	0	0	0
ENSMUST00000113009	4930402F06Rik	0	0	0	0
ENSMUST00000044766	4930402H24Rik	276.975	219.725	174.236	167.899
ENSMUST00000059967	4930402K13Rik	0	0	0	0
ENSMUST00000109783	4930404H24Rik	0	0	0	0
ENSMUST00000131736	4930404N11Rik	0	4.25261	2.27243	3.24894
ENSMUST00000100396	4930407I10Rik	0	0	0	0
ENSMUST00000026889	4930412O13Rik	0	0	0	0
ENSMUST00000088146	4930415L06Rik	0	0	0	0
ENSMUST00000028069	4930426L09Rik	0	3.00471	2.00472	1.00173
ENSMUST00000054471	4930430F08Rik	170.385	119.239	145.143	158.9
ENSMUST00000098646	4930432M17Rik	0	0	0	0
ENSMUST00000171664	4930433I11Rik	0	0	0	0
ENSMUST00000108834	4930438A08Rik	0	0	0	0
ENSMUST00000056086	4930442H23Rik	0	0	0	0
ENSMUST00000092672	4930444G20Rik	0	0	0	0
ENSMUST00000145070	4930444P10Rik	0	0.984255	0	0
ENSMUST00000022897	4930447A16Rik	0	0	0	0
ENSMUST00000131033	4930447C04Rik	0.998118	1.99727	4.59983	0
ENSMUST00000033525	4930447F04Rik	0	0	0	0
ENSMUST00000110598	4930449I24Rik	0	0	0	0
ENSMUST00000061695	4930451I11Rik	0	0	0	0
ENSMUST00000076991	4930453N24Rik	1419.32	1305.98	1281.34	1430.79
ENSMUST00000117592	4930455H04Rik	0	0	2.01399	0
ENSMUST00000098909	4930467E23Rik	9.57176	0	0	0
ENSMUST00000223852	4930469K13Rik	0	0	0	0
ENSMUST00000062355	4930470P17Rik	0	0	0	0
ENSMUST00000226305	4930474N05Rik	6.04887	0	1.00456	0
ENSMUST00000035626	4930480E11Rik	0	0	0	0
ENSMUST00000091569	4930486L24Rik	13.9369	0	0	0
ENSMUST00000049703	4930503B20Rik	0	0	0	0
ENSMUST00000100688	4930503E14Rik	0	0	0	0
ENSMUST00000212683	4930503L19Rik	42.2749	91.3158	45.3519	59.1717
ENSMUST00000041763	4930505A04Rik	0	1.00509	0.998318	0
ENSMUST00000181110	4930507D05Rik	4.07522	0	1.01423	0
ENSMUST00000081896	4930512M02Rik	23.1982	22.2986	17.5083	12.3944
ENSMUST00000033625	4930513O06Rik	0	0	0	0
ENSMUST00000074064	4930516K23Rik	3.98199	0	0	0
ENSMUST00000099141	4930518I15Rik	7.00168	5.00288	8.00205	1.0001
ENSMUST00000031547	4930519G04Rik	15.7655	5.04308	0	3.08082
ENSMUST00000181369	4930519P11Rik	0	0	0	3.00687
ENSMUST00000082306	4930522H14Rik	0	0	0	0
ENSMUST00000112547	4930522L14Rik	21.4302	14.5828	29.213	26.9424
ENSMUST00000163892	4930523C07Rik	197.794	230.602	204.134	212.388
ENSMUST00000102829	4930524B15Rik	0	0	0	0
ENSMUST00000180052	4930544D05Rik	14.776	17.2316	7.94821	8.98095
ENSMUST00000043382	4930544G11Rik	0	0	0	0
ENSMUST00000025428	4930546C10Rik	0	0	0	0
ENSMUST00000031020	4930548H24Rik	0	0	2.014	0
ENSMUST00000215668	4930550C14Rik	3.99299	0	1.54343	2.00386
ENSMUST00000112770	4930555G01Rik	1.53728	0	1.00347	0
ENSMUST00000042344	4930556J24Rik	0	0	0	0
ENSMUST00000196239	4930558C23Rik	0	0	0	0
ENSMUST00000162676	4930558K02Rik	0	0	0	0
ENSMUST00000171105	4930562C15Rik	53.0224	62.5186	16.0129	17.7194
ENSMUST00000060468	4930563M21Rik	0	0	0	0
ENSMUST00000070584	4930564D02Rik	0	0	0	0
ENSMUST00000028243	4930568D16Rik	0	0	0	0
ENSMUST00000092696	4930572O03Rik	0	0	0	0
ENSMUST00000068158	4930578G10Rik	3.02519	2.01508	0.989185	0.996448
ENSMUST00000022532	4930578I06Rik	0	0	0	0
ENSMUST00000199293	4930579F01Rik	0	0	3.01547	2.00828
ENSMUST00000029388	4930579G24Rik	49.0087	55.0647	64.3804	42.4535
ENSMUST00000024896	4930583I09Rik	0	0	0	0
ENSMUST00000205686	4930590J08Rik	2.98676	2.98885	0	0
ENSMUST00000121608	4930595D18Rik	0	0	0	0
ENSMUST00000080083	4930595M18Rik	0	0	0	0
ENSMUST00000043266	4930596D02Rik	0	0	0	0
ENSMUST00000033537	4931400O07Rik	0	0	0	0
ENSMUST00000013497	4931406B18Rik	1.09911	3.02633	1.02683	3.00486
ENSMUST00000178977	4931406C07Rik	101.228	164.557	210.961	210.267
ENSMUST00000097801	4931408C20Rik	0	0	0	0
ENSMUST00000022786	4931414P19Rik	86.7973	51.8529	69.9898	39.4434
ENSMUST00000070163	4931417E11Rik	0	0	0	0
ENSMUST00000056170	4931422A03Rik	1.99098	0	0	0
ENSMUST00000212922	4931428F04Rik	20.0857	0	0	53.4445
ENSMUST00000233331	4931428L18Rik	0	2.99607	0	1.99994
ENSMUST00000172280	4931429L15Rik	0	1.99277	0	0
ENSMUST00000081074	4932411N23Rik	1.91502	4.98536	0	1.00074
ENSMUST00000125621	4932414N04Rik	0	1.00125	0	0.997448
ENSMUST00000171401	4932415D10Rik	0	0	0	0
ENSMUST00000113958	4932429P05Rik	0	0	0	0
ENSMUST00000141740	4932438A13Rik	174.858	454.682	274.465	298.397
ENSMUST00000035689	4932438H23Rik	0	0	9.063	0
ENSMUST00000068874	4933400A11Rik	0	0	0	0
ENSMUST00000027102	4933402D24Rik	2.99403	0	0	0.999762
ENSMUST00000093342	4933402J07Rik	0	0	0	0
ENSMUST00000070980	4933402N03Rik	0	0	0	0
ENSMUST00000168329	4933402N22Rik	0	0	0	0
ENSMUST00000132037	4933403O08Rik	0	0	0	0
ENSMUST00000013302	4933405L10Rik	0	1.00246	6.00543	0
ENSMUST00000119710	4933405O20Rik	0	0	0	0
ENSMUST00000027426	4933407L21Rik	2.00233	15.0208	1.99792	1.99934
ENSMUST00000102713	4933409G03Rik	0	0	0	0
ENSMUST00000084677	4933409K07Rik	34.584	22.4252	11.6298	6.52542
ENSMUST00000164518	4933411K16Rik	3.00012	2.00081	1.00053	1.00018
ENSMUST00000096421	4933412E24Rik	0	0	0	0
ENSMUST00000109123	4933414I15Rik	0	0	0	0
ENSMUST00000056256	4933415A04Rik	0	2.00001	1.00373	1.00189
ENSMUST00000123034	4933416I08Rik	0	0	0	0
ENSMUST00000160279	4933417A18Rik	0	0	0	0
ENSMUST00000032648	4933421I07Rik	0	0.99639	0	0
ENSMUST00000208994	4933424G06Rik	5.99135	4.99383	0	3.98737
ENSMUST00000131546	4933427D14Rik	33.8882	23.1521	25.378	0
ENSMUST00000097896	4933427I04Rik	28.1533	34.287	9.00291	9.26429
ENSMUST00000056955	4933428G20Rik	0	7.2941	3.05538	1.0284
ENSMUST00000113046	4933428M09Rik	0	0	0	0
ENSMUST00000062145	4933430I17Rik	0	2.00103	1.00328	1.00186
ENSMUST00000068798	4933434E20Rik	106.308	464.443	488.696	681.719
ENSMUST00000026325	4933436I01Rik	0	0	0	0
ENSMUST00000063524	5031410I06Rik	0	0	0	0
ENSMUST00000047144	5031439G07Rik	3979.88	1995.91	3722.64	3569.52
ENSMUST00000060348	5330417H12Rik	0	0	0	1.0023
ENSMUST00000075020	5430401F13Rik	0	0	0	0
ENSMUST00000063127	5430402E10Rik	0	0	0	0
ENSMUST00000092720	5430403G16Rik	15.0172	5.83285	24.6857	16.0247
ENSMUST00000048459	5530400C23Rik	0	0	0	0
ENSMUST00000021044	5530401A14Rik	0	0	1.00701	0
ENSMUST00000164362	5730409E04Rik	314.416	268.01	331.483	329.631
ENSMUST00000103225	5730455P16Rik	1328.65	1370.4	1164.23	1157.73
ENSMUST00000030968	5730480H06Rik	18.7	22.2317	36.5022	46.0245
ENSMUST00000063216	5730507C01Rik	15.3445	27.9587	33.7619	24.8702
ENSMUST00000109511	5730522E02Rik	0	0	0	0
ENSMUST00000070587	5730596B20Rik	7.96473	4.98142	0	0
ENSMUST00000084593	6030445D17Rik	1.99694	1.99788	4.00576	0
ENSMUST00000066875	6030452D12Rik	0	0	0	0
ENSMUST00000057256	6030458C11Rik	474.735	454.887	348.466	372.358
ENSMUST00000106331	6030468B19Rik	0	0.996389	0	0
ENSMUST00000050744	6030498E09Rik	0	0	0	0
ENSMUST00000009695	6330409D20Rik	1.99166	2.98811	0	0
ENSMUST00000108951	6430548M08Rik	578.422	1539.49	449.131	440.657
ENSMUST00000086145	6430550D23Rik	0.999559	1.99995	3.00362	1.0004
ENSMUST00000042581	6430571L13Rik	615.906	367.969	638.414	562.089
ENSMUST00000132221	6430628N08Rik	0	0	0	0
ENSMUST00000201563	6720489N17Rik	18.6769	16.9775	28.1085	19.1793
ENSMUST00000039961	6820408C15Rik	1.00017	0	1.0029	1.00166
ENSMUST00000098460	7420426K07Rik	0	0	0	0
ENSMUST00000178942	7530416G11Rik	0	0	0	0
ENSMUST00000074653	8030462N17Rik	453.71	434.07	299.378	375.567
ENSMUST00000151231	8030474K03Rik	0	0	0	0
ENSMUST00000061688	9030025P20Rik	29.8667	64.9558	44.4216	67.5034
ENSMUST00000053792	9030612E09Rik	27.9645	25.9804	49.1166	51.0402
ENSMUST00000101538	9030624G23Rik	36.0257	21.9687	33.6304	18.8741
ENSMUST00000233871	9130008F23Rik	9.98239	8.98927	4.01233	2.84247
ENSMUST00000164345	9130019O22Rik	21.536	22.4697	45.7417	40.8962
ENSMUST00000078816	9130023H24Rik	70.34	35.8085	68.743	53.4806
ENSMUST00000180487	9130213A22Rik	2.00105	0	3.00783	2.00325
ENSMUST00000201351	9130230L23Rik	0	1.99276	0	0
ENSMUST00000100655	9130401M01Rik	168.382	97.3049	189.568	207.284
ENSMUST00000036819	9130409I23Rik	0	0	0	3.00686
ENSMUST00000114915	9230102O04Rik	0	0	0	0
ENSMUST00000022325	9230112D13Rik	0	0	0	0
ENSMUST00000092627	9330159F19Rik	765.514	929.966	532.715	617.251
ENSMUST00000056140	9330161L09Rik	2.00441	4.00921	1.99504	1.99841
ENSMUST00000179120	9330182O14Rik	0	0	0	0
ENSMUST00000072554	9430015G10Rik	87.478	61.7448	66.244	29.8992
ENSMUST00000068996	9430038I01Rik	38.2357	39.5818	41.6381	54.3866
ENSMUST00000179647	9430069I07Rik	0	0	0	0
ENSMUST00000100190	9430097D07Rik	0	0	0	0
ENSMUST00000024032	9530002B09Rik	0	0	0	0
ENSMUST00000020392	9530003J23Rik	0	0	0	0
ENSMUST00000150948	9530053A07Rik	1.99104	0.996272	0	0
ENSMUST00000109057	9530068E07Rik	1876.29	0	1722.58	460.48
ENSMUST00000058868	9530077C05Rik	7.65264	2.99618	10.2952	11.0116
ENSMUST00000112841	9630041A04Rik	0	0	0	0
ENSMUST00000233614	9830107B12Rik	0.997857	0	0	1.0003
ENSMUST00000058240	9930012K11Rik	0	4.99924	4.01408	0
ENSMUST00000177155	9930021J03Rik	271.615	165.9	156.328	199.251
ENSMUST00000055404	9930022D16Rik	0	0	0	0
ENSMUST00000094769	9930104L06Rik	148.624	155.709	167.695	165.226
ENSMUST00000097494	9930111J21Rik1	13.2404	9.29855	13.3217	2.30697
ENSMUST00000101295	9930111J21Rik2	346.471	339.952	314.77	183.357
ENSMUST00000109697	a	0	1.99276	0	0
ENSMUST00000222600	A030003K21Rik	0	0	0	0
ENSMUST00000193762	A030005K14Rik	0	0	0	0
ENSMUST00000220768	A030005L19Rik	1.99215	2.98741	0	0
ENSMUST00000223400	A030014E15Rik	0	0	0	0
ENSMUST00000178744	A130010J15Rik	46.184	48.0057	88.4529	65.3711
ENSMUST00000096418	A1bg	8.97514	4.98871	0	0.999181
ENSMUST00000224304	A1cf	0	0	0	8.01829
ENSMUST00000098935	A230072I06Rik	0	0	0	0
ENSMUST00000207359	A26c2	0	0	0	0
ENSMUST00000028577	A26c3	0	0	0	0
ENSMUST00000032203	A2m	1.99412	0	2.01122	1.00209
ENSMUST00000060574	A2ml1	0	0	3.0193	3.0086
ENSMUST00000063656	A330070K13Rik	0	0	0	0
ENSMUST00000030585	A3galt2	0	10.9727	0	8.00919
ENSMUST00000058393	A430005L14Rik	183.818	212.886	273.613	327.35
ENSMUST00000069862	A430033K04Rik	95.1715	84.5966	88.7463	97.0517
ENSMUST00000049530	A4galt	66.159	74.4485	85.0122	28.588
ENSMUST00000042553	A4gnt	0	0	5.02995	4.01323
ENSMUST00000057465	A530016L24Rik	41.3993	109.359	60.8082	109.87
ENSMUST00000161724	A530032D15Rik	0	0	1.00747	0
ENSMUST00000232817	A530064D06Rik	31.7078	47.2647	35.6794	20.0897
ENSMUST00000170573	A530084C06Rik	0	1.99274	0	0
ENSMUST00000064788	A630001G21Rik	5.00759	0	7.07959	4.00601
ENSMUST00000147024	A630010A05Rik	4.00541	2.00312	2.99609	1.99917
ENSMUST00000178958	A630023A22Rik	0	0	0	0
ENSMUST00000091791	A630073D07Rik	0	0	0	0
ENSMUST00000179399	A630076J17Rik	1.00149	0	1.00178	1.0015
ENSMUST00000231268	A630089N07Rik	91.5103	117.858	82.8145	41.489
ENSMUST00000180101	A630095N17Rik	0	0	1.007	0
ENSMUST00000209558	A730009L09Rik	0	0	0	0
ENSMUST00000135687	A730046J19Rik	4.98252	0.99725	1.00511	0
ENSMUST00000057977	A730049H05Rik	2.01651	2.98869	0	0
ENSMUST00000066106	A730061H03Rik	11.1924	12.1401	9.73131	6.49816
ENSMUST00000181545	A730071L15Rik	0	0	0	0
ENSMUST00000065465	A830005F24Rik	0	0	4.01074	3.01984
ENSMUST00000171690	A830018L16Rik	0	3.00783	2.17213	2.28724
ENSMUST00000068360	A830031A19Rik	0	0	0	0
ENSMUST00000050753	A930002H24Rik	4.05343	1.01163	2.94803	3.97755
ENSMUST00000066163	A930004D18Rik	13.9619	14.9694	34.1512	19.0278
ENSMUST00000173620	A930009A15Rik	1.99098	0	0	0
ENSMUST00000162431	A930017K11Rik	0	0	0	0
ENSMUST00000040374	A930018P22Rik	0	0	5.01463	9.05734
ENSMUST00000170048	A930033H14Rik	45.882	8.98292	95.4008	66.1358
ENSMUST00000110512	AA467197	0	0	4.00969	1.00688
ENSMUST00000097477	AA792892	0	0	0	0
ENSMUST00000039323	AA986860	21.9445	14.9721	11.0458	9.01228
ENSMUST00000041208	Aaas	124.23	168.334	170.682	146.912
ENSMUST00000031445	Aacs	94.74	211.247	139.621	173.254
ENSMUST00000029325	Aadac	0	2.00438	5.00903	12.0201
ENSMUST00000169794	Aadacl2	0	0	0	0
ENSMUST00000049476	Aadacl2fm1	0	0	0	0
ENSMUST00000168156	Aadacl2fm2	0	0	0	0
ENSMUST00000179799	Aadacl2fm3	0	0	0	0
ENSMUST00000105749	Aadacl3	0	0	0	0
ENSMUST00000094510	Aadacl4	0	0	0	0
ENSMUST00000030328	Aadacl4fm1	0	0	0	0
ENSMUST00000105748	Aadacl4fm2	0	0	0	0
ENSMUST00000036876	AAdacl4fm3	0	0	0	0
ENSMUST00000105747	Aadacl4fm4	0	0	0	0
ENSMUST00000105746	Aadacl4fm5	0	0	0	0
ENSMUST00000079472	Aadat	0	0	5.035	0
ENSMUST00000041551	Aagab	263.089	225.549	266.529	265.489
ENSMUST00000089519	Aak1	946.435	1065.9	634.934	572.776
ENSMUST00000154853	Aamdc	787.236	510.801	1136.38	1235.78
ENSMUST00000006462	Aamp	1233.2	1096.44	1167.66	1279.07
ENSMUST00000021160	Aanat	0	0	0	0
ENSMUST00000109570	Aar2	585.918	334.188	522.54	535.084
ENSMUST00000090025	Aard	1.00017	1.00052	1.00035	2.00024
ENSMUST00000034441	Aars	2247	1744.53	1639.14	1763.47
ENSMUST00000024733	Aars2	341.043	276.417	302.371	304.455
ENSMUST00000070395	Aarsd1	348.265	426.616	507.033	499.039
ENSMUST00000120963	Aasdh	40.4325	59.329	93.5698	51.5347
ENSMUST00000051589	Aasdhppt	288.088	256.478	392.599	417.963
ENSMUST00000031707	Aass	1.99408	4.98869	7.03359	25.0394
ENSMUST00000018841	Aatf	194.393	172.881	218.496	185.14
ENSMUST00000103019	Aatk	263.575	240.388	180.759	146.26
ENSMUST00000086361	AB124611	6.14019	0	31.0481	7.01032
ENSMUST00000065987	Abat	128.575	168.57	132.694	158.697
ENSMUST00000030010	Abca1	791.302	1032.78	734.669	623.268
ENSMUST00000087268	Abca12	0	0	1.0069	0
ENSMUST00000042740	Abca13	0	0	0	0
ENSMUST00000084640	Abca14	0.995453	0	0	0
ENSMUST00000076272	Abca15	0	0	0	0
ENSMUST00000056042	Abca16	0	0	0	0
ENSMUST00000039324	Abca17	0	1.30084	0	0
ENSMUST00000102919	Abca2	830.813	572.274	527.151	584.141
ENSMUST00000039013	Abca3	15.9998	271.265	323.428	223.664
ENSMUST00000141135	Abca4	37.4319	28.506	55.4322	33.6292
ENSMUST00000043961	Abca5	313.791	483.537	263.582	285.564
ENSMUST00000044003	Abca6	139.524	145.61	136.744	120.215
ENSMUST00000132517	Abca7	287.431	248.791	102.879	156.436
ENSMUST00000046223	Abca8a	1283.05	1174.82	1712.72	1200.15
ENSMUST00000020948	Abca8b	1032.13	1038.38	1106.72	933.799
ENSMUST00000044850	Abca9	470.283	383.914	611.503	313.446
ENSMUST00000075578	Abcb10	416.665	359.116	369.885	415.708
ENSMUST00000102710	Abcb11	0	0	4.0258	20.0568
ENSMUST00000047753	Abcb1a	423.133	358.207	425.373	325.692
ENSMUST00000009058	Abcb1b	242.177	347.723	265.115	214.135
ENSMUST00000003717	Abcb4	2962.96	3159.09	1872.16	2389.01
ENSMUST00000035515	Abcb5	0	0	0	0
ENSMUST00000027396	Abcb6	424.908	407.226	365.791	398.602
ENSMUST00000033695	Abcb7	1213.71	1281.18	856.761	1103.77
ENSMUST00000073076	Abcb8	630.842	488.179	546.549	600.009
ENSMUST00000031354	Abcb9	192.43	169.619	138.659	147.23
ENSMUST00000100167	Abcc1	944.804	886.073	876.492	659.471
ENSMUST00000167360	Abcc10	76.457	65.0217	45.9069	68.1192
ENSMUST00000131423	Abcc12	0	0	0	3.00689
ENSMUST00000026208	Abcc2	0.996425	0	13.0809	9.00643
ENSMUST00000178136	Abcc3	0	0	39.2519	17.0481
ENSMUST00000166646	Abcc4	231.302	227.017	153.42	231.699
ENSMUST00000079158	Abcc5	1180.24	1116.92	800.089	864.224
ENSMUST00000002850	Abcc6	2.99082	0	5.02861	4.00837
ENSMUST00000210655	Abcc8	21.5201	81.9628	28.0573	39.5078
ENSMUST00000111771	Abcc9	5384.19	4986.29	3915.21	3822.14
ENSMUST00000002084	Abcd1	655.895	565.222	816.483	712.003
ENSMUST00000069511	Abcd2	1328.91	1245.57	1229.04	1087.67
ENSMUST00000029770	Abcd3	928.174	902.947	925.505	1129.19
ENSMUST00000021666	Abcd4	87.5324	90.6636	80.3022	102.126
ENSMUST00000080536	Abce1	1442.79	1757.5	1403.35	1529.29
ENSMUST00000043757	Abcf1	1799.56	1989.69	1870.01	1739.83
ENSMUST00000030795	Abcf2	2412.59	2872.16	2324.45	2393.57
ENSMUST00000003319	Abcf3	861.51	912.077	762.518	914.301
ENSMUST00000024829	Abcg1	68.7979	81.8179	154.73	68.1058
ENSMUST00000114294	Abcg2	386.713	411.889	438.84	347.353
ENSMUST00000031239	Abcg3	0	0	21.0941	3.37031
ENSMUST00000034648	Abcg4	0	20.2193	11.0572	6.01246
ENSMUST00000066175	Abcg5	0	0	4.02321	8.02792
ENSMUST00000045714	Abcg8	0	0	0	4.00919
ENSMUST00000066983	Abhd10	183.083	135.865	178.042	173.773
ENSMUST00000046999	Abhd11	301.5	258.994	361.448	401.432
ENSMUST00000056149	Abhd12	628.045	589.424	746.951	638.742
ENSMUST00000182782	Abhd12b	0	0	2.01401	0
ENSMUST00000048216	Abhd13	252.027	271.814	264.679	293.827
ENSMUST00000171678	Abhd14a	144.364	114.873	173.719	167.475
ENSMUST00000213179	Abhd14b	81.0496	75.0046	140.633	50.9567
ENSMUST00000094004	Abhd15	13.9675	26.9545	7.02715	40.425
ENSMUST00000007251	Abhd16a	1490.32	1052.19	1432.2	1426.55
ENSMUST00000069649	Abhd16b	0	1.99277	0	0
ENSMUST00000003436	Abhd17a	1177.68	872.139	1166.59	1152.39
ENSMUST00000052556	Abhd17b	353.242	334.489	299.079	358.068
ENSMUST00000117085	Abhd17c	128.759	138.821	162.523	208.222
ENSMUST00000159774	Abhd18	0	226.831	104.899	181.84
ENSMUST00000037315	Abhd2	303.871	221.348	364.406	242.463
ENSMUST00000117726	Abhd3	0	18.0009	16.0531	0
ENSMUST00000041197	Abhd4	448.61	460.854	646.369	636.459
ENSMUST00000156520	Abhd5	457.922	578.88	694.074	626.789
ENSMUST00000166497	Abhd6	44.7737	0	147.306	87.2275
ENSMUST00000008094	Abhd8	386.427	400.173	303.814	332.295
ENSMUST00000091394	Abi1	261.385	256.556	190.964	199.611
ENSMUST00000052332	Abi2	130.282	144.461	209.695	169.252
ENSMUST00000059026	Abi3	493.321	488.286	511.523	321.343
ENSMUST00000096012	Abi3bp	214.614	180.939	385.575	195.452
ENSMUST00000045368	Abitram	66.9427	45.3256	78.413	90.1533
ENSMUST00000028190	Abl1	1025.27	439.921	793.353	636.217
ENSMUST00000166172	Abl2	435.545	401.872	308.492	350.93
ENSMUST00000111529	Ablim1	900.541	964.654	1052.85	1101.29
ENSMUST00000114206	Ablim2	375.241	355.634	474.623	267.176
ENSMUST00000166783	Ablim3	569.444	378.348	782.378	416.954
ENSMUST00000102900	Abo	0	0	0	0
ENSMUST00000108407	Abr	294.288	134.686	267.142	116.224
ENSMUST00000054742	Abra	6054.19	17768.8	5250.62	8232.47
ENSMUST00000020002	Abracl	36.8416	29.9562	83.6111	42.0489
ENSMUST00000117364	Abraxas1	29.3015	83.8304	85.3373	0
ENSMUST00000084497	Abraxas2	582.679	606.452	632.868	696.974
ENSMUST00000041782	Abt1	184.061	206.458	211.053	228.914
ENSMUST00000032169	Abtb1	411.558	227.764	412.155	368.746
ENSMUST00000076212	Abtb2	304.101	278.296	274.428	318.545
ENSMUST00000095364	AC090843.1	0	0	0	0
ENSMUST00000166255	AC090887.1	0	0	0	0
ENSMUST00000211073	AC107738.1	0	0	0	0
ENSMUST00000212997	AC110238.1	0	0	0	0
ENSMUST00000216180	AC138221.1	43.4497	39.8522	16.9485	18.8641
ENSMUST00000226485	AC140267.1	0	0	0	0
ENSMUST00000062917	AC152452.1	0	0	0	0
ENSMUST00000039784	Acaa1a	492.3	446.543	565.909	580.548
ENSMUST00000010795	Acaa1b	5.6143	19.6469	5.75202	38.9644
ENSMUST00000041053	Acaa2	2219.06	2345.87	2515.51	3273.99
ENSMUST00000020843	Acaca	483.348	1226.91	410.614	964.888
ENSMUST00000031583	Acacb	4468.31	6110.19	3290.92	4127.58
ENSMUST00000111770	Acad10	56.8315	72.1773	0	50.5981
ENSMUST00000047799	Acad11	972.11	921.189	1018.43	1309.47
ENSMUST00000041252	Acad12	504.153	296.403	570.016	578.631
ENSMUST00000060513	Acad8	399.365	310.676	453.161	412.656
ENSMUST00000011492	Acad9	667.683	614.533	568.005	548.033
ENSMUST00000027153	Acadl	3640.88	5416.35	4246.68	5352.1
ENSMUST00000072697	Acadm	4724.32	5241.19	5021.2	6117.88
ENSMUST00000031524	Acads	1008.12	626.158	1072.58	1221.72
ENSMUST00000015829	Acadsb	1671.01	2288.18	1647.87	1763.27
ENSMUST00000102574	Acadvl	3803.86	4569.73	4327.27	4954.62
ENSMUST00000206779	Acan	0.997395	0.998044	1.49276	0
ENSMUST00000108622	Acap1	5.99006	1.9978	5.01466	1.00095
ENSMUST00000058033	Acap2	396.75	335.855	433.984	282.039
ENSMUST00000105584	Acap3	334.92	231.724	304.56	214.361
ENSMUST00000034547	Acat1	3807.86	3871.16	4058.91	4366.92
ENSMUST00000007005	Acat2	23.3029	104.463	68.159	88.9601
ENSMUST00000043923	Acat3	5.28868	6.79978	0	14.4603
ENSMUST00000027780	Acbd3	479.623	437.081	405.876	377.746
ENSMUST00000107040	Acbd4	242.062	151.651	161.369	231.691
ENSMUST00000028121	Acbd5	415.839	348.533	308.303	418.08
ENSMUST00000080138	Acbd6	698.634	423.527	601.152	569.378
ENSMUST00000115089	Acbd7	1.01146	4.04048	3.42697	1.89493
ENSMUST00000111246	Accs	21.9224	16.3159	10.668	24.4685
ENSMUST00000099690	Accsl	0	0	0	1.00228
ENSMUST00000212642	Acd	98.2601	45.6474	74.5898	44.8073
ENSMUST00000001963	Ace	1604.24	871	1909.01	939.29
ENSMUST00000073973	Ace2	21.9376	28.9379	14.0645	19.2591
ENSMUST00000190995	Ace3	0	1.99637	0	1.00047
ENSMUST00000056113	Acer1	16.0303	10.2197	4.97899	3.12615
ENSMUST00000045224	Acer2	53.1704	87.786	71.9709	124.207
ENSMUST00000033020	Acer3	279.51	349.637	250.003	210.87
ENSMUST00000024099	Ache	623.161	394.95	1016.14	956.459
ENSMUST00000147714	Acin1	721.266	836.67	551.093	537.202
ENSMUST00000038227	Ackr1	66.074	30.2728	80.2567	35.9889
ENSMUST00000214340	Ackr2	10.3829	55.8921	24.3906	92.1289
ENSMUST00000065587	Ackr3	905.84	500.483	1332.35	900.576
ENSMUST00000219146	Ackr4	0	0	25.2001	17.0691
ENSMUST00000165111	Acly	275.768	409.663	313.676	508.337
ENSMUST00000038006	Acmsd	5.26386	5.59977	7.11884	10.7339
ENSMUST00000095086	Acnat1	0	0	0	0
ENSMUST00000107698	Acnat2	0	0	2.0098	8.01507
ENSMUST00000102973	Aco1	391.811	402.071	423.053	450.745
ENSMUST00000023116	Aco2	31937.2	29516.6	25330.2	26398
ENSMUST00000022722	Acod1	0	0	1.00698	0
ENSMUST00000168120	Acot1	21.432	48.6492	13.034	36.2174
ENSMUST00000052910	Acot10	0	0	0	0
ENSMUST00000102762	Acot11	244.136	191.472	177.99	137.27
ENSMUST00000022120	Acot12	0	1.99734	2.00988	13.0266
ENSMUST00000006900	Acot13	1394.64	1240.55	1790.65	2014.77
ENSMUST00000021649	Acot2	356.88	542.26	357.072	670.433
ENSMUST00000120927	Acot3	0	0	1.06627	0
ENSMUST00000021652	Acot4	78.9084	69.2764	76.3192	92.1785
ENSMUST00000046422	Acot5	0	0	0	2.00463
ENSMUST00000056822	Acot6	116.532	66.3994	164.752	161.061
ENSMUST00000075363	Acot7	400.481	295.046	331.851	256.98
ENSMUST00000103094	Acot8	76.5809	93.5516	71.3535	75.3648
ENSMUST00000026324	Acot9	297.689	456.265	357.857	393.114
ENSMUST00000066587	Acox1	1403.49	1884.27	969.034	1466.36
ENSMUST00000022271	Acox2	7.98877	0	10.5904	19.0358
ENSMUST00000068947	Acox3	388.32	376.264	440.303	388.642
ENSMUST00000028859	Acoxl	1.99445	7.98296	2.00753	0
ENSMUST00000074038	Acp1	350.505	442.818	613.241	639.258
ENSMUST00000002172	Acp2	539.323	508.101	574.585	551.133
ENSMUST00000012921	Acp4	0	0	0	0
ENSMUST00000069330	Acp5	59.8075	155.415	38.7824	91.4138
ENSMUST00000090759	Acp6	457.52	398.178	534.454	497.848
ENSMUST00000040112	Acp7	0	0	0	0
ENSMUST00000062723	Acpp	5.98049	1.99502	9.04675	4.00679
ENSMUST00000230538	Acr	0	0	1.0005	1.00883
ENSMUST00000088294	Acrbp	57.9699	58.3033	10.8002	14.7264
ENSMUST00000034620	Acrv1	0	0	0	0
ENSMUST00000034822	Acsbg1	13.965	7.98525	16.0661	5.00679
ENSMUST00000043062	Acsbg2	0.995497	0	0	0
ENSMUST00000025048	Acsbg3	4.98664	0.997989	2.00709	0
ENSMUST00000103164	Acsf2	114.691	99.7994	136.597	88.1391
ENSMUST00000015160	Acsf3	216.857	138.081	128.003	178.355
ENSMUST00000034046	Acsl1	6045.69	6154.52	5529.96	7433.94
ENSMUST00000142704	Acsl3	295.308	442.186	103.083	232.365
ENSMUST00000112904	Acsl4	438.049	391.188	403.629	289.528
ENSMUST00000043150	Acsl5	193.607	162.629	312.584	175.173
ENSMUST00000094194	Acsl6	420.975	320.89	375.187	357.051
ENSMUST00000047929	Acsm1	0	0	2.01125	10.0366
ENSMUST00000084647	Acsm2	0	0	0	0
ENSMUST00000106527	Acsm3	14.1343	22.8757	6.89176	57.0918
ENSMUST00000047045	Acsm4	0	0	0	0
ENSMUST00000207440	Acsm5	0	0	0	11.4259
ENSMUST00000028944	Acss1	609.208	784.253	661.387	858.37
ENSMUST00000029135	Acss2	683.534	779.373	681.236	773.417
ENSMUST00000165067	Acss3	117.019	205.34	94.0315	180.082
ENSMUST00000034453	Acta1	853554	693491	654497	782052
ENSMUST00000039631	Acta2	2521.42	2959.53	2651.26	2317.65
ENSMUST00000100497	Actb	8731.47	8381.8	12534.9	10453.7
ENSMUST00000054716	Actbl2	0	0	0	0
ENSMUST00000090269	Actc1	9928.59	497.06	26328.6	23237.3
ENSMUST00000134455	Acte1	0	0	0	0
ENSMUST00000071555	Actg1	6604.16	2114.07	2729.39	2398.12
ENSMUST00000075161	Actg2	0	22.0404	31.0476	0
ENSMUST00000085073	Actl11	0	0	0	0
ENSMUST00000029214	Actl6a	240.903	256.443	322.237	317.303
ENSMUST00000031725	Actl6b	0	0	0	0
ENSMUST00000095079	Actl7a	0	0	0	0
ENSMUST00000095080	Actl7b	0	0	0	0
ENSMUST00000174088	Actl9	0	0	0	0
ENSMUST00000021554	Actn1	376.472	295.411	401.124	285.205
ENSMUST00000064204	Actn2	16055	19035.2	16910.8	15708.9
ENSMUST00000006626	Actn3	141701	228231	96185.5	125940
ENSMUST00000068045	Actn4	1934.33	1944.29	2144.12	1563.61
ENSMUST00000021479	Actr10	825.668	779.246	959.855	910.035
ENSMUST00000040270	Actr1a	2152.84	2196.36	2140.74	1916.27
ENSMUST00000043951	Actr1b	2309.9	2393.23	2141.3	2488.22
ENSMUST00000000137	Actr2	785.684	743.38	825.908	744.159
ENSMUST00000178474	Actr3	903.159	965.203	1236.67	942.801
ENSMUST00000128727	Actr3b	167.523	231.274	73.122	24.5557
ENSMUST00000045644	Actr5	53.8887	34.5181	56.1965	77.089
ENSMUST00000020109	Actr6	93.9129	120.944	145.277	126.503
ENSMUST00000016115	Actr8	494.752	632.8	597.519	599.593
ENSMUST00000059466	Actrt1	0	0	0	0
ENSMUST00000060062	Actrt2	0	0	0	0
ENSMUST00000047630	Actrt3	0	0	4.02214	1.00374
ENSMUST00000112599	Acvr1	229.204	96.5495	377.054	350.253
ENSMUST00000000544	Acvr1b	1181.16	1896.05	1124.79	1005.01
ENSMUST00000028178	Acvr1c	26.8944	80.7501	20.1228	73.0949
ENSMUST00000063886	Acvr2a	884.558	808.212	631.499	723.898
ENSMUST00000215746	Acvr2b	86.4581	59.1019	46.9316	66.0768
ENSMUST00000000542	Acvrl1	417.048	252.624	176.828	116.136
ENSMUST00000024031	Acy1	83.5037	101.782	84.8975	62.6061
ENSMUST00000054030	Acy3	65.9742	32.0006	72.0823	49.0189
ENSMUST00000121930	Acyp1	207.954	168.665	148.663	161.765
ENSMUST00000074613	Acyp2	851.606	857.936	1294.36	1767.07
ENSMUST00000017841	Ada	9.99103	5.99745	21.039	12.0074
ENSMUST00000029274	Adad1	0	0	0	0
ENSMUST00000098361	Adad2	2.99857	0	5.01739	5.00881
ENSMUST00000119031	Adal	205.062	142.11	94.3497	153.639
ENSMUST00000067880	Adam10	580.089	453.848	616.215	545.176
ENSMUST00000068150	Adam11	21.925	19.9501	11.0597	9.01599
ENSMUST00000067680	Adam12	12.9507	31.9047	29.173	35.0683
ENSMUST00000074582	Adam15	843.463	719.452	788.946	772.913
ENSMUST00000064536	Adam17	447.108	350.563	381.612	353.091
ENSMUST00000033957	Adam18	0	0	0	0
ENSMUST00000011400	Adam19	218.203	117.664	213.219	84.1583
ENSMUST00000100757	Adam1a	54.4565	47.5067	23.9174	10.0153
ENSMUST00000079368	Adam1b	1.23934	0	0	0
ENSMUST00000022618	Adam2	0	0	0	0
ENSMUST00000056331	Adam20	0	0	0	0
ENSMUST00000008582	Adam21	0	2.99638	1.00483	1.00205
ENSMUST00000050166	Adam22	39.6281	42.4127	0	21.0359
ENSMUST00000087374	Adam23	54.822	35.8973	40.2313	18.928
ENSMUST00000051614	Adam24	0	0	0	0
ENSMUST00000096663	Adam25	0	0	0	0
ENSMUST00000049577	Adam26a	0	0	0	0
ENSMUST00000080135	Adam26b	0	0	0	0
ENSMUST00000111072	Adam28	23.7936	15.2767	11.3132	8.2802
ENSMUST00000053441	Adam29	0	0	0	0
ENSMUST00000171438	Adam3	0	1.99818	1.00427	0
ENSMUST00000050342	Adam30	0	0	0	0
ENSMUST00000119720	Adam32	1.54475	0	1.004	3.00555
ENSMUST00000110232	Adam33	71.8154	34.8509	53.8706	20.2928
ENSMUST00000110411	Adam34	0	0	0	0
ENSMUST00000056023	Adam34l	0	0.996372	0	0
ENSMUST00000066814	Adam39	0	0	1.00701	0
ENSMUST00000085319	Adam4	4.221	6.98912	4.01464	3.00362
ENSMUST00000209935	Adam5	0	0	8.05602	0
ENSMUST00000053086	Adam6a	0	0	0	0
ENSMUST00000063317	Adam6b	0	0	0	0
ENSMUST00000022640	Adam7	0.995463	0	0	0
ENSMUST00000026546	Adam8	27.9258	19.9605	81.3519	26.0371
ENSMUST00000208247	Adam9	1189.3	1197.15	1198.96	1334.98
ENSMUST00000022641	Adamdec1	0	0	1.00586	1.00344
ENSMUST00000023610	Adamts1	1036.23	2631.15	713.978	1075.86
ENSMUST00000173931	Adamts10	143.684	74.7203	0	0
ENSMUST00000061318	Adamts12	151.412	87.7317	123.829	58.1154
ENSMUST00000014996	Adamts13	4.73487	6.73825	17.5134	8.55211
ENSMUST00000092486	Adamts14	39.8629	19.9468	34.1861	13.0251
ENSMUST00000065112	Adamts15	84.6966	43.8775	74.4182	27.05
ENSMUST00000080145	Adamts16	13.956	0	19.1069	0
ENSMUST00000098382	Adamts17	0	0.997559	3.01799	4.00862
ENSMUST00000212665	Adamts18	1.99279	0	0	3.00413
ENSMUST00000052907	Adamts19	0.996531	1.99453	1.00508	0
ENSMUST00000040523	Adamts2	532.908	337.268	675.74	379.471
ENSMUST00000035342	Adamts20	65.2143	45.3407	39.4242	42.4638
ENSMUST00000061427	Adamts3	19.7833	5.98598	6.00188	12.0195
ENSMUST00000219033	Adamts4	14.9517	15.9603	5.02576	5.27083
ENSMUST00000023611	Adamts5	646.679	564.439	851.305	559.289
ENSMUST00000224784	Adamts6	17.2711	12.6811	22.1289	0
ENSMUST00000113059	Adamts7	0	0	26.5417	0
ENSMUST00000068135	Adamts8	31.1693	21.3834	37.3408	17.0265
ENSMUST00000113438	Adamts9	147.388	170.491	70.801	106.918
ENSMUST00000107178	Adamtsl1	157.432	0	50.0252	65.1411
ENSMUST00000091233	Adamtsl2	88.7392	76.8289	100.474	67.1043
ENSMUST00000173287	Adamtsl3	122.029	76.7735	143.844	88.1702
ENSMUST00000015994	Adamtsl4	583.561	656.178	441.43	319.566
ENSMUST00000095446	Adamtsl5	475.909	364.563	413.256	396.925
ENSMUST00000110865	Adap1	31.9288	32.9472	34.1271	35.0431
ENSMUST00000021050	Adap2	98.8896	51.9677	78.169	72.0517
ENSMUST00000107405	Adar	116.747	86.2445	167.775	108.849
ENSMUST00000105404	Adarb1	255.82	376.887	220.402	0
ENSMUST00000135574	Adarb2	97.5879	70.0862	36.985	33.9022
ENSMUST00000139820	Adat1	194.713	162.843	104.869	60.0978
ENSMUST00000019944	Adat2	35.6299	25.2305	57.7998	38.0966
ENSMUST00000038411	Adat3	13.5355	11.9594	0	6.63296
ENSMUST00000166940	Adck1	219.325	163.847	260.847	274.607
ENSMUST00000051249	Adck2	65.7787	52.3813	59.44	69.7868
ENSMUST00000162503	Adck5	72.8843	38.9596	67.1899	14.6212
ENSMUST00000020706	Adcy1	53.7807	67.781	42.267	39.0811
ENSMUST00000111440	Adcy10	0	2.98913	0	0
ENSMUST00000022013	Adcy2	1121.14	830.935	953.954	893.616
ENSMUST00000152065	Adcy3	62.8659	38.176	35.5923	13.224
ENSMUST00000170223	Adcy4	303.163	281.358	128.375	114.341
ENSMUST00000114913	Adcy5	102.617	171.499	102.598	130.25
ENSMUST00000096224	Adcy6	625.943	695.76	503.509	500.803
ENSMUST00000168545	Adcy7	134.555	0	208.879	91.1939
ENSMUST00000228014	Adcy8	2.98891	0.997042	5.02931	1.00185
ENSMUST00000117801	Adcy9	371.663	403.509	225.297	269.256
ENSMUST00000064775	Adcyap1	0	0	0	0
ENSMUST00000070756	Adcyap1r1	67.4719	148.33	91.4447	41.2109
ENSMUST00000114340	Add1	898.617	698.149	900.705	729.759
ENSMUST00000204059	Add2	0	0	4.02801	0
ENSMUST00000050096	Add3	947.216	525.686	805.257	781.438
ENSMUST00000148816	Adgb	4.98766	0	2.0104	1.002
ENSMUST00000026548	Adgra1	1.99301	0.997205	1.00516	0
ENSMUST00000033876	Adgra2	151.304	88.6219	163.07	139.264
ENSMUST00000030971	Adgra3	341.887	294.548	302.564	305.52
ENSMUST00000187485	Adgrb1	3.98411	1.99359	0	2.00271
ENSMUST00000121049	Adgrb2	17.92	0.996301	0	0
ENSMUST00000151309	Adgrb3	0	0	2.01405	0
ENSMUST00000056617	Adgrd1	402.722	344.517	453.23	459.748
ENSMUST00000086763	Adgre1	69.8085	88.8175	212.974	57.0836
ENSMUST00000025004	Adgre4	9.97126	3.99134	14.0652	6.0092
ENSMUST00000109802	Adgre5	396.333	214.157	270.91	106.787
ENSMUST00000047399	Adgrf1	0	0	0	0
ENSMUST00000113614	Adgrf2	9.97239	4.98961	1.00448	1.00151
ENSMUST00000088117	Adgrf3	0	0	0	0
ENSMUST00000167993	Adgrf4	0	2.99619	1.00491	6.01221
ENSMUST00000113599	Adgrf5	1839.54	2183.99	2020.8	1525.14
ENSMUST00000093271	Adgrg1	1169.87	851.741	1260.88	838.404
ENSMUST00000112404	Adgrg2	0	0	51.357	0
ENSMUST00000051259	Adgrg3	8.97082	11.0201	0	9.00027
ENSMUST00000096431	Adgrg4	0	0	0	0
ENSMUST00000128308	Adgrg5	4.98941	0	3.01376	0
ENSMUST00000041168	Adgrg6	73.1389	56.0383	57.939	41.933
ENSMUST00000023437	Adgrg7	0	0.997835	0	1.00081
ENSMUST00000141158	Adgrl1	718.287	520.267	531.511	645.726
ENSMUST00000200543	Adgrl2	139.486	165.658	191.614	124.485
ENSMUST00000122356	Adgrl3	7.96393	0	0	0
ENSMUST00000046977	Adgrl4	880.676	753.694	876.244	830.444
ENSMUST00000224088	Adgrv1	0	0	2.87736	2.00858
ENSMUST00000004232	Adh1	594.237	416.023	1569.81	838.619
ENSMUST00000013458	Adh4	0	0	0	5.01145
ENSMUST00000005964	Adh5	715.239	744.532	994.167	852.405
ENSMUST00000106247	Adh6a	0	0	1.00475	1.00455
ENSMUST00000090166	Adh6b	0	0	0	0
ENSMUST00000090171	Adh7	10.9687	13.97	39.18	41.0621
ENSMUST00000027044	Adhfe1	653.104	546.593	765.716	858.172
ENSMUST00000020957	Adi1	1476.61	1044.75	1865.3	1476.18
ENSMUST00000059889	Adig	35.2751	51.702	36.6118	59.7216
ENSMUST00000023593	Adipoq	290.118	1221.22	338.007	981.024
ENSMUST00000027727	Adipor1	6999.38	6003.33	6437.54	7361.86
ENSMUST00000032272	Adipor2	1991.98	2378.69	2004.89	2275.46
ENSMUST00000045376	Adk	1002.59	834.323	1139.35	1090.62
ENSMUST00000033054	Adm	92.0005	95.4379	180.071	128.026
ENSMUST00000066991	Adm2	0	0	0	0
ENSMUST00000088001	Adnp	243.235	153.511	82.8278	95.8112
ENSMUST00000066743	Adnp2	178.393	198.477	199.102	154.272
ENSMUST00000075686	Ado	742.591	633.558	733.734	716.889
ENSMUST00000086465	Adora1	60.1197	123.101	0	38.397
ENSMUST00000105420	Adora2a	43.9005	28.9527	53.2009	28.0349
ENSMUST00000018644	Adora2b	22.9715	8.99347	33.0772	13.0101
ENSMUST00000000574	Adora3	0	0	5.02903	3.01043
ENSMUST00000026266	Adpgk	244.393	153.149	78.6859	91.4021
ENSMUST00000002923	Adprh	755.574	519.968	810.286	647.787
ENSMUST00000204916	Adprhl1	379.587	934.884	260.089	341.532
ENSMUST00000116363	Adprm	62.546	64.8234	66.892	81.9803
ENSMUST00000102617	Adprs	122.895	133.947	149.268	147.088
ENSMUST00000159365	Adra1a	11.8536	49.4258	37.3392	42.4908
ENSMUST00000167574	Adra1b	7.97904	6.98638	11.5572	4.44953
ENSMUST00000103184	Adra1d	25.9651	17.9852	19.0473	12.0099
ENSMUST00000036700	Adra2a	48.8524	26.938	32.1555	11.0175
ENSMUST00000071902	Adra2b	24.9063	20.9364	0	15.014
ENSMUST00000049545	Adra2c	11.9658	14.9678	19.0879	4.00609
ENSMUST00000038949	Adrb1	5.99117	0	9.03904	4.00758
ENSMUST00000053640	Adrb2	374.803	220.742	353.48	342.344
ENSMUST00000081438	Adrb3	25.0976	10.8671	13.1403	9.6274
ENSMUST00000061437	Adrm1	2048.36	1849.43	2199.44	2084.77
ENSMUST00000166711	Adsl	679.255	856.855	1075.35	1143.39
ENSMUST00000016105	Adss	354.143	222.606	302.206	208.274
ENSMUST00000021726	Adssl1	18212.5	13499.4	17171.2	18222
ENSMUST00000072012	Adtrp	0	5.76609	3.0131	6.94859
ENSMUST00000102923	Aebp1	3098.29	1378.99	2175.58	2887.32
ENSMUST00000032359	Aebp2	250.823	277.036	256.976	206.586
ENSMUST00000107421	Aen	498.066	503.708	580.914	568.834
ENSMUST00000179905	AF067061	0	0	0	0
ENSMUST00000179455	AF067063	0	0	0	0
ENSMUST00000071308	AF366264	4.98654	6.98595	1.0044	1.00144
ENSMUST00000064571	Afap1	291.925	324.105	297.045	238.448
ENSMUST00000120472	Afap1l1	1104.84	1046.77	1017.58	772.821
ENSMUST00000118800	Afap1l2	102.702	82.8184	93.4358	56.2371
ENSMUST00000170827	Afdn	883.286	905.385	936.531	874.59
ENSMUST00000054979	Aff1	1482.83	1620.97	937.684	1006.22
ENSMUST00000033532	Aff2	4.98373	3.98994	3.01561	7.01193
ENSMUST00000095027	Aff3	0	55.8624	81.4824	42.5643
ENSMUST00000060945	Aff4	1464.95	1533.54	958.523	1219.29
ENSMUST00000041024	Afg1l	221.496	190.781	121.917	202.869
ENSMUST00000001520	Afg3l1	791.182	626.094	584.603	713.411
ENSMUST00000025408	Afg3l2	1405.26	1230.71	1296.73	1415.04
ENSMUST00000113179	Afm	0	0	5.02797	3.0111
ENSMUST00000073388	Afmid	86.8279	70.8164	101.08	75.1663
ENSMUST00000042755	Afp	0	0	0	0
ENSMUST00000035350	Aftph	280.365	438.275	420.301	459.272
ENSMUST00000033920	Aga	198.613	202.095	263.201	245.14
ENSMUST00000074945	Agap1	457.358	413.174	529.601	454.499
ENSMUST00000217941	Agap2	125.558	92.7738	105.584	67.1167
ENSMUST00000199856	Agap3	344.169	244.998	335.858	349.927
ENSMUST00000156166	Agbl1	187.472	76.3546	134.612	135.433
ENSMUST00000170320	Agbl2	47.3081	79.3877	50.6319	35.2627
ENSMUST00000115014	Agbl3	2.27438	0	7.21395	9.3846
ENSMUST00000097920	Agbl4	0	0	1.007	0
ENSMUST00000114700	Agbl5	27.6314	23.9324	0	22.4997
ENSMUST00000174496	Ager	0	5.97831	0	0
ENSMUST00000189220	Agfg1	304.413	314.02	275.893	271.649
ENSMUST00000031736	Agfg2	187.93	146.473	235.799	113.827
ENSMUST00000022189	Aggf1	390.925	299.384	359.602	379.631
ENSMUST00000031977	Agk	114.592	108.828	133.365	152.185
ENSMUST00000162792	Agl	16613.7	16914.4	11300.4	12436.1
ENSMUST00000038161	Agmat	0	0	5.02433	8.03537
ENSMUST00000049874	Agmo	83.8108	117.632	152.538	86.1003
ENSMUST00000097888	Ago1	304.855	215.496	330.743	227.439
ENSMUST00000044113	Ago2	1672.69	1697.74	976.253	1158.43
ENSMUST00000069097	Ago3	379.415	362.061	178.102	195.415
ENSMUST00000084289	Ago4	125.539	81.765	112.702	164.311
ENSMUST00000174595	Agpat1	1049.14	1057.86	1114.39	1032.77
ENSMUST00000028286	Agpat2	162.945	389.093	272.292	471.09
ENSMUST00000001240	Agpat3	1156.22	1204.48	853.688	955.342
ENSMUST00000024594	Agpat4	89.8765	58.95	110.82	80.0669
ENSMUST00000033847	Agpat5	442.034	348.955	378.551	473.759
ENSMUST00000047232	Agps	451.393	465.461	440.255	474.054
ENSMUST00000020898	Agr2	0	0	0	0
ENSMUST00000042101	Agr3	0	0	0	0
ENSMUST00000105574	Agrn	231.322	112.496	168.486	170.372
ENSMUST00000194654	Agrp	5.91564	2.78019	4.6757	0
ENSMUST00000063278	Agt	289.615	409.592	172.221	256.895
ENSMUST00000169745	Agtpbp1	560.764	678.926	538.476	686.916
ENSMUST00000066412	Agtr1a	114.791	72.9095	146.461	91.0948
ENSMUST00000068316	Agtr1b	0	0	3.02102	0
ENSMUST00000089188	Agtr2	0	0	3.02104	0
ENSMUST00000030865	Agtrap	291.098	218.483	344.828	277.843
ENSMUST00000027491	Agxt	0	0	3.0153	11.0461
ENSMUST00000110542	Agxt2	0	0	0	5.01143
ENSMUST00000027768	Ahctf1	759.983	913.272	542.55	666.735
ENSMUST00000054607	Ahcy	859.186	1359.56	821.223	1056.29
ENSMUST00000029490	Ahcyl1	370.577	581.704	384.872	519.185
ENSMUST00000102995	Ahcyl2	294.075	451.09	342.239	180.699
ENSMUST00000044521	Ahdc1	477.81	392.748	548.175	734.372
ENSMUST00000105525	Ahi1	34.8828	41.8911	24.0888	50.1022
ENSMUST00000092956	Ahnak	6786.16	6832.95	6004.98	5441.15
ENSMUST00000116436	Ahr	93.6708	75.8281	92.5112	67.122
ENSMUST00000022059	Ahrr	1.99402	0	9.05096	3.00628
ENSMUST00000021425	Ahsa1	1432.88	1891.45	1635.26	1830.77
ENSMUST00000020529	Ahsa2	498.083	646.638	575.104	580.126
ENSMUST00000023583	Ahsg	10.4737	9.00069	83.8246	199.043
ENSMUST00000226972	AI182371	0	0	7.03647	3.01586
ENSMUST00000154473	AI413582	21.234	31.142	14.2567	29.8968
ENSMUST00000098825	AI429214	14.979	8.99216	14.036	1.00085
ENSMUST00000056288	AI467606	43.9321	34.9694	69.6533	35.0298
ENSMUST00000098768	AI593442	2.98951	2.99174	6.0335	1.00178
ENSMUST00000010434	AI597479	351.992	376.187	387.789	436.664
ENSMUST00000150819	AI661453	9.96647	11.9688	20.1069	11.0193
ENSMUST00000159759	AI837181	852.64	678.589	934.114	771.308
ENSMUST00000095938	AI854703	31.9077	14.9673	19.3962	21.2099
ENSMUST00000071804	AI987944	166.164	199.183	212.389	178.319
ENSMUST00000043301	Aicda	0	0	0	0
ENSMUST00000109166	Aida	434.86	359.971	495.294	418.035
ENSMUST00000172693	Aif1	3.01159	2.00731	28.9466	4.99234
ENSMUST00000001920	Aif1l	114.694	66.867	210.916	91.1304
ENSMUST00000037349	Aifm1	563.945	626.195	582.987	614.73
ENSMUST00000099706	Aifm2	165.523	279.553	124.235	189.586
ENSMUST00000115685	Aifm3	0.998703	0	6.02505	3.00559
ENSMUST00000162610	Aig1	152.269	78.9911	202.96	176.404
ENSMUST00000166137	Aim2	7.86923	0	26.6144	11.0203
ENSMUST00000029663	Aimp1	821.053	796.272	1068.84	1122.59
ENSMUST00000100483	Aimp2	2068	882.914	3174.36	3588.56
ENSMUST00000025767	Aip	834.26	637.916	883.821	943.169
ENSMUST00000059082	Aipl1	0	0.996376	0	0
ENSMUST00000019257	Aire	0	0	0	0
ENSMUST00000105646	Ajap1	11.9686	9.98056	10.043	15.0212
ENSMUST00000191602	Ajm1	6.97663	3.99076	4.02129	2.00349
ENSMUST00000054487	Ajuba	109.766	105.973	131.413	76.4606
ENSMUST00000113277	Ak1	15462.5	16120.9	23089.7	21729.7
ENSMUST00000104942	AK157302	1.49475	0	0	0
ENSMUST00000102604	Ak2	250.876	328.247	331.338	327.527
ENSMUST00000025696	Ak3	1530	1559.21	1411.4	1578.6
ENSMUST00000106945	Ak4	38.877	29.9274	61.1362	101.618
ENSMUST00000045262	Ak5	8.97493	7.98325	22.0997	9.01341
ENSMUST00000190729	Ak6	410.981	498.853	940.303	675.976
ENSMUST00000040876	Ak7	0	0	3.0183	4.01274
ENSMUST00000074156	Ak8	2.99828	1.99972	2.0028	2.00093
ENSMUST00000173494	Ak9	5.21032	3.85231	2.03486	6.10577
ENSMUST00000169935	Akain1	0	0.996366	0	0
ENSMUST00000018572	Akap1	653.817	1263.93	1225.96	1471.05
ENSMUST00000102650	Akap10	175.651	193.344	150.735	132.811
ENSMUST00000123853	Akap11	610.165	611.856	731.717	806.604
ENSMUST00000215696	Akap12	495.448	543.409	525.986	503.704
ENSMUST00000207750	Akap13	1760.52	1313.92	1358.41	1216.07
ENSMUST00000046557	Akap14	2.98708	0.996196	0	0
ENSMUST00000051906	Akap17b	75.7279	145.592	67.3798	48.0892
ENSMUST00000202574	Akap3	0	0	1.00698	0
ENSMUST00000057101	Akap4	0	0	0	0
ENSMUST00000154078	Akap5	16.9375	61.7587	143.942	160.312
ENSMUST00000095737	Akap6	1624.48	491.299	1361.05	1517.8
ENSMUST00000100012	Akap7	77.7522	54.6861	105.253	79.3217
ENSMUST00000002699	Akap8	763.77	880.779	490.729	545.696
ENSMUST00000050214	Akap8l	427.298	570.474	358.516	400.827
ENSMUST00000044492	Akap9	1071.04	1058.23	790.134	881.123
ENSMUST00000033335	Akip1	105.206	56.1174	195.368	174.878
ENSMUST00000102636	Akirin1	638.323	554.415	595.55	708.2
ENSMUST00000084299	Akirin2	503.991	522.178	654.574	599.663
ENSMUST00000035724	Akna	102.643	91.7519	124.683	49.0885
ENSMUST00000123556	Aknad1	0	0	2.0114	4.01438
ENSMUST00000044878	Akp3	0	0	0	0
ENSMUST00000030455	Akr1a1	2823.7	2366.83	3445.98	3080.42
ENSMUST00000038383	Akr1b10	678.473	531.229	885.428	856.083
ENSMUST00000102980	Akr1b3	3370.11	2413.76	3407.83	3842.11
ENSMUST00000007449	Akr1b7	0.995483	0	0	0
ENSMUST00000038406	Akr1b8	51.0066	37.0177	152.063	80.0518
ENSMUST00000021632	Akr1c12	0	0	2.00917	4.01885
ENSMUST00000021634	Akr1c13	2.00405	0	5.59208	11.5496
ENSMUST00000041768	Akr1c14	55.8843	12.2487	42.5403	43.6702
ENSMUST00000110704	Akr1c18	1.00266	0	2.99945	0
ENSMUST00000081326	Akr1c19	3.00646	0	2.84046	2.22021
ENSMUST00000221564	Akr1c20	2.00337	0	0	2.8134
ENSMUST00000021628	Akr1c21	0	0	0	0
ENSMUST00000021630	Akr1c6	5.0065	0	2.05662	42.0644
ENSMUST00000069142	Akr1cl	0	0	0	0
ENSMUST00000040987	Akr1d1	0	0	3.0179	24.0798
ENSMUST00000091848	Akr1e1	229.343	240.047	334.347	286.992
ENSMUST00000073787	Akr7a5	609.26	406.302	605.998	588.009
ENSMUST00000001780	Akt1	1439.19	1322.81	1742.35	1343.87
ENSMUST00000054343	Akt1s1	2358.56	2138	1933.59	2248.22
ENSMUST00000051356	Akt2	3654.77	2671.04	3548.73	2912.69
ENSMUST00000111160	Akt3	127.452	117.676	259.814	330.779
ENSMUST00000125257	Aktip	561.325	467.227	867.888	905.48
ENSMUST00000226560	AL607142.1	0	0	0	0
ENSMUST00000227806	AL731706.1	291.972	251.456	334.441	449.709
ENSMUST00000231720	AL731706.2	0	0	19.9819	16.8621
ENSMUST00000030090	Alad	354.3	224.245	432.686	435.239
ENSMUST00000074082	Alas1	1645.2	2491.02	1174.57	1479.84
ENSMUST00000066337	Alas2	67.8845	131.138	171.421	299.159
ENSMUST00000031314	Alb	81.8708	144.879	1132.62	4035.91
ENSMUST00000094615	Albfm1	0	0	0	1.00231
ENSMUST00000023312	Alcam	17.6889	9.81966	25.9037	22.7173
ENSMUST00000209963	Aldh16a1	87.7438	64.9638	143.023	73.3421
ENSMUST00000025979	Aldh18a1	147.81	55.8776	66.4209	73.1122
ENSMUST00000087638	Aldh1a1	1136.85	5421.53	633.864	622.917
ENSMUST00000034723	Aldh1a2	205.608	87.8844	608.991	168.182
ENSMUST00000015278	Aldh1a3	47.0397	27.9156	127.165	24.0561
ENSMUST00000025656	Aldh1a7	17.9707	74.9333	31.0895	85.081
ENSMUST00000044384	Aldh1b1	13.9728	6.99054	23.0768	13.0143
ENSMUST00000032175	Aldh1l1	127.155	258.3	192.421	231.672
ENSMUST00000020497	Aldh1l2	95.2491	43.0594	82.9125	60.2814
ENSMUST00000129753	Aldh2	1636.73	1676.8	1800.23	1989.1
ENSMUST00000108716	Aldh3a1	7.99222	1.99902	16.0315	9.00586
ENSMUST00000074127	Aldh3a2	296.177	237.963	323.942	315.722
ENSMUST00000051803	Aldh3b1	51.9325	31.975	89.2156	52.0417
ENSMUST00000143380	Aldh3b2	10.9809	27.9445	11.0335	24.0241
ENSMUST00000179433	Aldh3b3	0	1.01911	0	0
ENSMUST00000039818	Aldh4a1	1986.71	1296.5	1896.54	1720.73
ENSMUST00000037615	Aldh5a1	225.205	163.513	192.164	234.428
ENSMUST00000085192	Aldh6a1	3466.26	3706.18	3125.51	3251.85
ENSMUST00000066208	Aldh7a1	371.725	378.209	456.914	399.684
ENSMUST00000042699	Aldh8a1	0.998096	0.998695	2.00655	30.0324
ENSMUST00000028004	Aldh9a1	188.534	133.757	180.734	200.268
ENSMUST00000106348	Aldoa	156233	209217	118938	139138
ENSMUST00000179234	Aldoart1	1.99742	4.99523	2.00573	3.00287
ENSMUST00000080123	Aldoart2	1.99486	0.997881	0	0.998833
ENSMUST00000029987	Aldob	2.99538	16.983	75.2081	669.72
ENSMUST00000102478	Aldoc	0	8.00407	12.2012	0
ENSMUST00000100196	Alg1	254.953	283.152	267.998	241.157
ENSMUST00000100309	Alg10b	469.98	719.954	342.793	674.541
ENSMUST00000072572	Alg11	172.478	161.896	222.189	182.323
ENSMUST00000162183	Alg12	104.819	85.9007	74.0989	84.4839
ENSMUST00000154827	Alg13	41.4983	61.4626	45.9799	31.6041
ENSMUST00000039442	Alg14	133.788	94.748	183.731	159.148
ENSMUST00000044148	Alg2	405.942	286.697	410.747	288.404
ENSMUST00000045918	Alg3	323.881	198.478	133.486	161.077
ENSMUST00000044567	Alg5	160.207	110.04	195.072	184.508
ENSMUST00000097961	Alg6	115.222	89.8339	127.715	115.93
ENSMUST00000098300	Alg8	77.9755	59.938	87.246	91.1149
ENSMUST00000034561	Alg9	185.322	111.728	132.452	187.241
ENSMUST00000086639	Alk	0	0.997628	2.01178	2.00433
ENSMUST00000133144	Alkal1	0	0	0	0
ENSMUST00000067087	Alkal2	23.8867	15.2433	13.4805	22.3488
ENSMUST00000162961	Alkbh1	71.8112	66.3447	49.8201	76.7244
ENSMUST00000112279	Alkbh2	10.5537	6.34661	21.4721	11.9097
ENSMUST00000040005	Alkbh3	474.672	448.046	618.625	543.158
ENSMUST00000041100	Alkbh4	114.238	65.2494	126.671	97.9495
ENSMUST00000044250	Alkbh5	2819.46	2816	2454.56	2732.05
ENSMUST00000060834	Alkbh6	218.37	107.262	231.503	219.967
ENSMUST00000002737	Alkbh7	200.36	100.294	287.927	264.813
ENSMUST00000211933	Alkbh8	395.716	357.057	290.261	300.826
ENSMUST00000020965	Allc	0	0	0	0
ENSMUST00000072018	Alms1	32.8694	20.9342	21.6189	32.065
ENSMUST00000000329	Alox12	32.0957	94.3443	52.35	41.9329
ENSMUST00000036424	Alox12b	8.98111	5.99108	2.00711	3.00351
ENSMUST00000019051	Alox12e	0.998427	0	3.01213	0
ENSMUST00000019068	Alox15	0.998646	0	7.02967	3.00561
ENSMUST00000026795	Alox5	33.9165	38.9297	59.2397	50.0668
ENSMUST00000071130	Alox5ap	88.7706	86.0767	276.931	122.991
ENSMUST00000021262	Alox8	18.8188	29.8855	20.4923	17.0962
ENSMUST00000021268	Aloxe3	0	0.9986	1.00477	0
ENSMUST00000113270	Alpi	0	0	0	0
ENSMUST00000198955	Alpk1	35.8828	17.9548	20.1041	5.52576
ENSMUST00000035548	Alpk2	1558.94	2192.31	1160.96	1352.51
ENSMUST00000107348	Alpk3	4797.4	5733.95	3300.62	3943.37
ENSMUST00000030551	Alpl	526.721	228.49	462.7	287.349
ENSMUST00000188310	Alppl2	0.995496	0	0	0
ENSMUST00000027178	Als2	440.208	515.4	380.08	377.491
ENSMUST00000130386	Als2cl	274.133	260.267	164.859	0
ENSMUST00000040859	Alx1	0	0	0	0
ENSMUST00000014747	Alx3	0	0	0	0
ENSMUST00000042078	Alx4	9.96559	2.99204	19.1057	6.01073
ENSMUST00000026125	Alyref	306.113	267.564	323.541	329.506
ENSMUST00000081527	Alyref2	41.0203	30.024	35.9963	42.9991
ENSMUST00000070877	Amacr	355.201	260.576	421.581	458.567
ENSMUST00000031226	Ambn	0	0	0	0
ENSMUST00000030041	Ambp	5.0026	1.00083	32.9956	76.9975
ENSMUST00000045705	Ambra1	265.294	362.176	176.533	211.604
ENSMUST00000099945	Amd1	41631	7769.35	19708.5	16690.3
ENSMUST00000080898	Amd2	24.7791	9.23269	36.8676	27.9264
ENSMUST00000016034	Amdhd1	2.99587	0	4.01702	12.0226
ENSMUST00000040735	Amdhd2	125.067	70.2515	153.169	118.044
ENSMUST00000112118	Amelx	0	0	1.007	0
ENSMUST00000084535	Amer1	254.04	330.101	134.843	138.931
ENSMUST00000022561	Amer2	2.98738	1.99324	0	1.00186
ENSMUST00000052670	Amer3	0	0	1.00695	0
ENSMUST00000053766	Amfr	2996.67	1966.29	2653.86	2762.97
ENSMUST00000036016	Amh	1.9983	6.99727	4.00718	2.0012
ENSMUST00000023809	Amhr2	121.825	80.9324	98.0783	110.718
ENSMUST00000050909	Amigo1	945.584	485.443	862.988	901.47
ENSMUST00000053106	Amigo2	153.584	84.4855	148.803	105.552
ENSMUST00000085060	Amigo3	94.7899	43.9301	70.2602	60.0736
ENSMUST00000041317	Ammecr1	100.648	65.8213	122.674	97.1757
ENSMUST00000115808	Ammecr1l	42.1924	221.532	82.975	59.9741
ENSMUST00000021707	Amn	0	0	0	0
ENSMUST00000111535	Amn1	21.558	48.4794	42.9737	40.9283
ENSMUST00000112836	Amot	662.458	1134.02	312.995	606.798
ENSMUST00000013220	Amotl1	7159.47	7898.64	5054.85	5046.83
ENSMUST00000035121	Amotl2	434.337	748.878	243.267	650.028
ENSMUST00000090715	Ampd1	27708.1	15306.8	24786.8	28181.3
ENSMUST00000078912	Ampd2	61.938	85.6868	88.5333	111.177
ENSMUST00000005829	Ampd3	277.976	308.024	502.433	340.192
ENSMUST00000003345	Amph	6.9747	13.9591	0	20.0138
ENSMUST00000035230	Amt	71.0531	59.62	34.0996	30.044
ENSMUST00000073363	Amtn	0	0	0	0
ENSMUST00000106540	Amy1	415.829	835.956	214.575	288.083
ENSMUST00000132353	Amy2a1	0	0	0	0
ENSMUST00000179568	Amy2a4	0	2.36523	0	2.95227
ENSMUST00000098673	Amy2a5	0	0	0	0
ENSMUST00000120630	Amz1	0	0	16.1012	1.79924
ENSMUST00000103061	Amz2	912.151	710.641	731.193	943.118
ENSMUST00000014499	Anapc1	941.321	852.441	765.672	768.486
ENSMUST00000048147	Anapc10	63.648	57.4576	86.8267	116.018
ENSMUST00000093140	Anapc11	554.008	286.094	652.035	582.365
ENSMUST00000038673	Anapc13	292.097	187.193	390.867	415.542
ENSMUST00000106978	Anapc15	73.5688	47.3961	122.699	112.531
ENSMUST00000099328	Anapc15-ps	0	0	0	0
ENSMUST00000020307	Anapc16	504.426	893.493	605.696	642.419
ENSMUST00000028341	Anapc2	733.477	573.817	826.989	664.329
ENSMUST00000144574	Anapc4	585.813	596.534	712.841	634.309
ENSMUST00000200645	Anapc5	3649.08	4372.64	3656.73	4377.17
ENSMUST00000031422	Anapc7	263.413	260.888	393.808	343.22
ENSMUST00000171688	Ang	46.3401	96.3581	104.229	115.38
ENSMUST00000228835	Ang2	0	0	1.007	0
ENSMUST00000073860	Ang4	0	0	0	0
ENSMUST00000066719	Ang5	0	0	0	0
ENSMUST00000096869	Ang6	0	0	0	0
ENSMUST00000021682	Angel1	165.496	109.746	217.056	205.329
ENSMUST00000027947	Angel2	298.526	295.667	345.443	233.743
ENSMUST00000022921	Angpt1	218.303	153.641	278.413	273.457
ENSMUST00000033846	Angpt2	110.677	89.802	93.4376	44.068
ENSMUST00000028955	Angpt4	10.9781	2.99585	11.0374	5.00562
ENSMUST00000027885	Angptl1	304.772	133.956	357.985	215.273
ENSMUST00000004208	Angptl2	1239.73	612.712	2097.97	1235.95
ENSMUST00000030280	Angptl3	2.99906	8.00068	16.0166	77.027
ENSMUST00000173869	Angptl4	40.85	335.711	32.9224	327.547
ENSMUST00000043726	Angptl6	82.5261	59.7433	96.098	87.3727
ENSMUST00000030840	Angptl7	377.335	809.052	1159.56	838.176
ENSMUST00000058777	Angptl8	1.00358	15.0511	2.98707	16.9762
ENSMUST00000022875	Ank	4938.41	5011.55	3827.6	4142.22
ENSMUST00000121075	Ank1	6712.3	5661.07	6279.99	7755.16
ENSMUST00000044443	Ank2	709.96	370.145	656.377	608.736
ENSMUST00000182884	Ank3	1090.72	1195.31	674.653	698.121
ENSMUST00000212573	Ankar	0.996537	0	0	1.00125
ENSMUST00000061766	Ankdd1a	0	0	0	0
ENSMUST00000055607	Ankdd1b	2.26254	0	2.381	2.35626
ENSMUST00000149712	Ankef1	3.98576	7.97699	0	10.0058
ENSMUST00000050983	Ankfn1	2.78076	1.99593	3.01063	0
ENSMUST00000155998	Ankfy1	444.145	437.492	542.133	409.094
ENSMUST00000037072	Ankhd1	232.034	237.674	154.455	120.265
ENSMUST00000043551	Ankib1	346.199	306.494	295.5	287.303
ENSMUST00000034792	Ankk1	0	0	0	0
ENSMUST00000120725	Ankle1	1.00001	0	1.00248	0
ENSMUST00000031474	Ankle2	436.514	377.54	433.141	453.718
ENSMUST00000112998	Ankmy1	0	0.997544	0	4.00437
ENSMUST00000041640	Ankmy2	112.76	66.8989	139.499	109.129
ENSMUST00000022164	Ankra2	98.1766	140.274	149.384	183.979
ENSMUST00000025718	Ankrd1	185.025	664.909	184.387	173.121
ENSMUST00000169782	Ankrd10	208.731	261.622	120.329	124.789
ENSMUST00000098334	Ankrd11	1585.04	1441.06	939.401	726.385
ENSMUST00000038116	Ankrd12	586.333	454.226	632.956	347.371
ENSMUST00000102578	Ankrd13a	631.629	601.387	870.414	559.604
ENSMUST00000037593	Ankrd13b	184.84	184.869	159.36	175.18
ENSMUST00000040787	Ankrd13c	318.38	359.562	363.022	358.193
ENSMUST00000163858	Ankrd13d	8.98449	5.99305	9.02723	3.54017
ENSMUST00000056108	Ankrd16	145.716	122.032	102.935	98.9203
ENSMUST00000081914	Ankrd17	733.11	788.697	689.857	615.035
ENSMUST00000026172	Ankrd2	2098.06	3732.85	1657.47	1515.61
ENSMUST00000025686	Ankrd22	0	0	1.00699	0
ENSMUST00000193083	Ankrd23	34090.6	35394.9	36831.2	45156.9
ENSMUST00000132458	Ankrd24	105.52	70.7169	130.798	128.767
ENSMUST00000112830	Ankrd26	75.7182	121.645	90.5457	71.1361
ENSMUST00000040844	Ankrd27	375.249	232.453	364.219	308.593
ENSMUST00000227863	Ankrd28	964.363	591.739	654.974	364.379
ENSMUST00000118525	Ankrd29	17.1536	31.7865	56.254	23.0343
ENSMUST00000207464	Ankrd31	0	0	0	0
ENSMUST00000070875	Ankrd33	0	0	0	0
ENSMUST00000123325	Ankrd33b	729.765	851.641	389.153	493.598
ENSMUST00000058943	Ankrd34a	27.937	35.9416	50.1886	46.0593
ENSMUST00000168871	Ankrd34b	0	1.99668	1.00507	0
ENSMUST00000060700	Ankrd34c	0	0	0	0
ENSMUST00000122960	Ankrd35	15.9557	4.98962	4.98443	23.1005
ENSMUST00000109856	Ankrd36	0	0	3.01918	2.00582
ENSMUST00000053558	Ankrd37	2.95702	19.8563	52.8204	53.941
ENSMUST00000207843	Ankrd39	107.055	132.367	40.502	36.4856
ENSMUST00000107818	Ankrd40	4404.58	3918.94	3916.25	4176.26
ENSMUST00000056106	Ankrd42	4.15256	2.04677	0	1.00935
ENSMUST00000179030	Ankrd44	205.458	185.149	149.783	114.765
ENSMUST00000052245	Ankrd45	0	0	0	0
ENSMUST00000057486	Ankrd46	406.114	366.998	407.288	399.483
ENSMUST00000216372	Ankrd49	113.216	108.151	141.066	106.816
ENSMUST00000156038	Ankrd50	170.672	171.361	170.849	135.193
ENSMUST00000014642	Ankrd52	1825.28	1238.43	965.565	1233.6
ENSMUST00000014891	Ankrd53	0	2.98915	0	0
ENSMUST00000040676	Ankrd54	92.6957	86.5023	123.128	106.088
ENSMUST00000022275	Ankrd55	5.99059	0	6.02422	0
ENSMUST00000084750	Ankrd6	80.7377	149.368	41.2125	35.0595
ENSMUST00000109112	Ankrd60	0	0	0	0
ENSMUST00000110718	Ankrd61	1.99457	4.81492	0	1.99817
ENSMUST00000104937	Ankrd63	0	0.997788	1.00574	5.01066
ENSMUST00000105593	Ankrd65	0	0	0	0
ENSMUST00000178772	Ankrd66	0	0	1.00701	0
ENSMUST00000031489	Ankrd7	0	0	0	0
ENSMUST00000135131	Ankrd9	1028.74	1272.6	343.195	352.642
ENSMUST00000232872	Anks1	177.501	116.347	101.756	128.802
ENSMUST00000182356	Anks1b	1.26062	2.99003	0	2.10231
ENSMUST00000023157	Anks3	131.79	138.774	116.876	112.925
ENSMUST00000033201	Anks4b	0	0.999445	0	8.01054
ENSMUST00000107747	Anks6	22.5584	6.42998	43.4198	50.2842
ENSMUST00000099091	Ankub1	0.997317	1.99592	1.00357	0
ENSMUST00000152233	Ankzf1	0	94.937	101.665	90.8964
ENSMUST00000040912	Anln	51.8291	14.143	51.2676	59.1016
ENSMUST00000121758	Ano1	90.7024	61.9368	97.2009	91.156
ENSMUST00000042546	Ano10	708.582	540.633	663.299	649.397
ENSMUST00000159984	Ano2	0.997296	0.997943	2.00718	0
ENSMUST00000099623	Ano3	2.98973	0	4.02421	1.00216
ENSMUST00000182613	Ano4	16.5104	21.9489	14.0687	11.0177
ENSMUST00000043944	Ano5	3280.92	3879.68	2182.81	2290.33
ENSMUST00000071874	Ano6	1413.36	1163.6	1272.25	1109.36
ENSMUST00000058682	Ano7	0	0	0	0
ENSMUST00000213382	Ano8	338.933	244.057	219.633	187.356
ENSMUST00000067836	Ano9	1.99121	0.996287	0	0
ENSMUST00000085519	Anp32a	528.565	554.138	822.936	603.59
ENSMUST00000102926	Anp32b	1196.73	1504.34	1637.76	1406.47
ENSMUST00000165307	Anp32e	918.849	1258.21	1021.46	1076.36
ENSMUST00000049004	Anpep	181.136	128.47	468.667	157.318
ENSMUST00000072735	Antkmt	224.996	162.674	286.743	257.538
ENSMUST00000203131	Antxr1	152.951	148.374	374.49	124.568
ENSMUST00000031281	Antxr2	678.875	365.989	917.311	555.31
ENSMUST00000058725	Antxrl	0	0	0	0
ENSMUST00000025561	Anxa1	436.624	635.732	938.499	702.212
ENSMUST00000034052	Anxa10	0	0	0	0
ENSMUST00000022416	Anxa11	3755.55	5092.72	3527.93	3231.35
ENSMUST00000034756	Anxa2	1015.96	1253.99	1882.64	1423.43
ENSMUST00000031447	Anxa3	366.595	422.106	480.624	410.977
ENSMUST00000001187	Anxa4	238.232	301.741	462.681	237.169
ENSMUST00000029266	Anxa5	1163.7	948.601	1625.53	1192.52
ENSMUST00000108883	Anxa6	3122.79	2670.87	3034.06	2608.18
ENSMUST00000100844	Anxa7	1429.96	1734.83	1283.95	1251.75
ENSMUST00000022519	Anxa8	44.9412	53.9574	67.1632	105.085
ENSMUST00000015846	Anxa9	3.995	11.9911	4.00945	3.00236
ENSMUST00000021757	Aoah	10.9722	13.9867	35.146	9.01234
ENSMUST00000031835	Aoc1	0	0.999041	3.01389	1.00202
ENSMUST00000041095	Aoc2	28.9858	29.4994	4.01962	13.7384
ENSMUST00000103105	Aoc3	425.296	1369.89	402.065	699.995
ENSMUST00000220863	Aopep	274.385	221.157	311.249	183.942
ENSMUST00000001027	Aox1	545.605	818.012	344.816	426.723
ENSMUST00000114366	Aox2	7.97163	1.99447	4.02244	3.00553
ENSMUST00000040999	Aox3	8.97044	12.9672	14.0735	20.0345
ENSMUST00000040442	Aox4	0	0	3.02103	0
ENSMUST00000051737	Ap1ar	359.193	345.899	377.433	361.576
ENSMUST00000009234	Ap1b1	926.205	841.632	901.063	864.818
ENSMUST00000093157	Ap1g1	839.533	907.813	654.372	621.62
ENSMUST00000170285	Ap1g2	0	0	92.0523	31.1938
ENSMUST00000003117	Ap1m1	630.999	444.403	604.918	524.321
ENSMUST00000115433	Ap1m2	0	0.998963	1.00438	0
ENSMUST00000111080	Ap1s1	269.553	205.916	336.13	254.102
ENSMUST00000140845	Ap1s2	459.732	462.083	504.607	381.747
ENSMUST00000162342	Ap1s3	49.1215	65.2637	56.6183	26.8937
ENSMUST00000166972	Ap2a1	823.79	830.935	0	948.567
ENSMUST00000003038	Ap2a2	1402.36	1506.9	1421.44	1467.68
ENSMUST00000018875	Ap2b1	1191.75	1197.02	1050.42	891.465
ENSMUST00000090023	Ap2m1	2225.07	2085.51	2740.03	2365.86
ENSMUST00000086112	Ap2s1	517.03	372.662	605.109	536.06
ENSMUST00000022196	Ap3b1	370.716	503.777	393.629	410.188
ENSMUST00000082090	Ap3b2	9.96987	1.99539	7.03401	6.00956
ENSMUST00000020420	Ap3d1	1203.95	1254.58	917.938	962.578
ENSMUST00000154460	Ap3m1	909.871	862.306	1053.07	852.208
ENSMUST00000210656	Ap3m2	0	42.7241	60.5836	44.0911
ENSMUST00000025357	Ap3s1	200.321	275.626	326.051	327.769
ENSMUST00000075657	Ap3s2	675.696	644.213	749.476	697.283
ENSMUST00000047285	Ap4b1	296.182	257.218	272.098	230.28
ENSMUST00000002063	Ap4e1	241.741	215.12	110.915	160.465
ENSMUST00000019662	Ap4m1	154.845	148.579	158.284	118.722
ENSMUST00000021338	Ap4s1	673.032	592.728	720.24	790.454
ENSMUST00000096318	Ap5b1	44.8809	31.9369	29.1332	29.0413
ENSMUST00000037473	Ap5m1	254.466	259.971	230.389	242.227
ENSMUST00000110208	Ap5s1	409.166	259.33	431.36	369.472
ENSMUST00000038699	Ap5z1	144.973	109.613	76.1678	90.9231
ENSMUST00000159110	Apaf1	84.356	0	92.4267	64.9307
ENSMUST00000025830	Apba1	95.6475	81.7641	113.655	52.0988
ENSMUST00000032732	Apba2	0	0.998366	10.0499	0
ENSMUST00000057798	Apba3	1353.3	1568.02	1200.42	1284.15
ENSMUST00000191011	Apbb1	107.157	106.264	225.013	165.355
ENSMUST00000014290	Apbb1ip	87.7875	95.8302	168.675	103.147
ENSMUST00000159786	Apbb2	160.027	189.734	457.086	344.955
ENSMUST00000001415	Apbb3	255.364	249.374	190.347	171.823
ENSMUST00000115781	Apc	649.262	605.523	676.62	516.621
ENSMUST00000020349	Apc2	15.9329	13.9528	0	5.00859
ENSMUST00000096554	Apcdd1	90.7782	193.653	110.444	162.215
ENSMUST00000027824	Apcs	0	0	0	3.00687
ENSMUST00000193254	Apeh	487.34	329.756	480.854	536.973
ENSMUST00000124790	Apela	0	0	0	0
ENSMUST00000049411	Apex1	389.75	335.239	437.002	424.54
ENSMUST00000026303	Apex2	106.567	101.725	70.8324	75.2369
ENSMUST00000015894	Aph1a	720.13	529.908	728.271	604.354
ENSMUST00000034934	Aph1b	97.5613	75.0194	117.101	98.9854
ENSMUST00000169282	Aph1c	15.9209	19.7358	34.7502	19.23
ENSMUST00000028617	Api5	689.934	783.22	830.986	717.136
ENSMUST00000011055	Apip	315.932	239.709	349.773	383.348
ENSMUST00000065997	Aplf	66.2115	133.323	100.956	62.1004
ENSMUST00000039026	Apln	86.7666	11.976	86.3774	12.0173
ENSMUST00000057019	Aplnr	334.005	44.8985	373.784	42.0585
ENSMUST00000006828	Aplp1	48.9021	19.972	49.1673	39.7771
ENSMUST00000072634	Aplp2	3113.3	2577.78	3269	3062.27
ENSMUST00000046399	Apmap	353.34	457.466	423.362	485.552
ENSMUST00000034588	Apoa1	13.0248	1.00205	129.729	188.873
ENSMUST00000005824	Apoa2	0	0	82.9583	178.385
ENSMUST00000034585	Apoa4	0	0	2.01081	36.14
ENSMUST00000034584	Apoa5	2.99411	1.24487	23.0773	37.041
ENSMUST00000037811	Apob	5.85637	0	24.7422	80.6574
ENSMUST00000112585	Apobec1	47.9176	41.5379	116.35	57.7568
ENSMUST00000046549	Apobec2	6118.61	6283.73	7179.97	7814.45
ENSMUST00000175752	Apobec3	70.1771	25.2819	0	25.1462
ENSMUST00000068875	Apobec4	0	0	0	0
ENSMUST00000039522	Apobr	26.7046	30.9302	45.0252	23.4686
ENSMUST00000045035	Apoc1	19.3237	22.3219	58.6789	183.86
ENSMUST00000003074	Apoc2	0	0	10.0121	17.1378
ENSMUST00000034586	Apoc3	0	6.1032	18.8112	194.844
ENSMUST00000003071	Apoc4	0	6.09037	10.8965	36.0135
ENSMUST00000115230	Apod	1324.96	1500.75	2316.65	1902.4
ENSMUST00000174355	Apoe	1859.28	1289.81	3650.94	2302.4
ENSMUST00000050901	Apof	1.00206	0	6.00771	16.023
ENSMUST00000000049	Apoh	6.00547	11.0128	30.8725	99.4512
ENSMUST00000060551	Apol10a	0	0	0	0
ENSMUST00000089465	Apol10b	52.8953	32.9545	74.2504	34.0379
ENSMUST00000172191	Apol11a	0	0	0	0
ENSMUST00000180949	Apol11b	0	0	3.02099	0
ENSMUST00000149569	Apol6	571.066	888.627	756.342	897.161
ENSMUST00000175919	Apol7a	0	0	0	5.01146
ENSMUST00000089469	Apol7b	0	0	6.03436	5.01785
ENSMUST00000062562	Apol7c	3.99595	0	3.01043	0
ENSMUST00000096358	Apol7e	3.98261	19.9249	0	0
ENSMUST00000089450	Apol8	0	0	1.00698	0
ENSMUST00000089452	Apol9a	1.53886	0.999971	6.33433	4.72492
ENSMUST00000230979	Apol9b	7.45228	0.999316	14.6826	0
ENSMUST00000167323	Apold1	142.584	165.634	184.867	462.763
ENSMUST00000025249	Apom	1.00401	0	2.99881	8.00943
ENSMUST00000218722	Apon	0	2.99616	0	8.96462
ENSMUST00000113896	Apoo	977.697	1588.98	1385.36	1592.2
ENSMUST00000026599	Apool	448.581	437.207	597.675	659.099
ENSMUST00000226801	App	1887.67	1425.9	2614.19	1559.77
ENSMUST00000018625	Appbp2	470.495	551.192	427.115	439.408
ENSMUST00000036570	Appl1	953.378	826.553	723.287	708.399
ENSMUST00000020500	Appl2	433.194	407.804	401.177	393.691
ENSMUST00000006764	Aprt	328.046	177.176	327.792	307.541
ENSMUST00000129021	Aptx	129.08	113.135	172.235	195.095
ENSMUST00000004774	Aqp1	9656.63	6806.88	12743.6	10069.6
ENSMUST00000206389	Aqp11	22.9313	15.9637	19.0377	17.636
ENSMUST00000059676	Aqp12	0	0	0	0
ENSMUST00000023752	Aqp2	2.00165	0	2.0033	0
ENSMUST00000055327	Aqp3	0	0	3.021	0
ENSMUST00000079081	Aqp4	781.517	835.097	467.327	480.851
ENSMUST00000169082	Aqp5	1.99099	0	0	0
ENSMUST00000023754	Aqp6	0	0	0	0
ENSMUST00000030136	Aqp7	161.213	205.453	65.0423	105.004
ENSMUST00000098056	Aqp8	1.00105	0	3.00646	1.00156
ENSMUST00000060917	Aqp9	0	0	6.03566	10.0335
ENSMUST00000043160	Aqr	442.508	509.445	430.223	418.288
ENSMUST00000052837	Ar	1049.82	635.319	664.102	631.281
ENSMUST00000120356	Araf	438.85	502.764	645.773	810.413
ENSMUST00000098243	Arap1	125.888	129.46	227.942	164.835
ENSMUST00000076623	Arap2	63.76	60.8203	55.3251	47.0911
ENSMUST00000042944	Arap3	520.223	420.874	435.828	322.577
ENSMUST00000023268	Arc	15.9306	35.8976	0	39.988
ENSMUST00000034607	Arcn1	2256.18	2284.74	2104.83	2178.74
ENSMUST00000031325	Areg	0	0.996375	0	0
ENSMUST00000043169	Arel1	497.649	637.883	484.666	535.062
ENSMUST00000061242	Arf1	4311.65	4931.33	4541.82	4348.81
ENSMUST00000057921	Arf2	346.35	327.577	389.256	360.199
ENSMUST00000053183	Arf3	406.607	396.023	525.937	404.379
ENSMUST00000022429	Arf4	408.615	419.836	502.304	431.448
ENSMUST00000020717	Arf5	750.009	427.034	769.462	708.695
ENSMUST00000050063	Arf6	406.805	351.979	548.687	426.182
ENSMUST00000029092	Arfgap1	366.918	463.759	448.789	339.708
ENSMUST00000028691	Arfgap2	2612.92	3853.59	2017.23	2191.81
ENSMUST00000067215	Arfgap3	197.836	95.3968	228.95	129.38
ENSMUST00000088615	Arfgef1	1995.45	1713.93	1483.93	2023.05
ENSMUST00000099078	Arfgef2	967.556	960.312	577.126	690.702
ENSMUST00000215836	Arfgef3	1.99169	1.99344	6.03869	1.00227
ENSMUST00000098990	Arfip1	135.325	191.601	312.299	228.429
ENSMUST00000131446	Arfip2	143.717	150	138.857	124.935
ENSMUST00000108808	Arfrp1	155.959	171.556	238.061	202.85
ENSMUST00000020161	Arg1	3.9988	3.0003	15.0153	110.038
ENSMUST00000021550	Arg2	1.99973	5.00124	2.00319	4.00107
ENSMUST00000048545	Arglu1	696.258	610.579	613.338	660.091
ENSMUST00000090614	Arhgap1	269.318	301.373	350.552	0
ENSMUST00000076316	Arhgap10	1370.33	1406.95	954.546	769.203
ENSMUST00000102545	Arhgap11a	34.4843	29.525	16.6018	0
ENSMUST00000182213	Arhgap12	159.668	181.465	122.703	196.626
ENSMUST00000055776	Arhgap15	24.9433	9.24137	42.9155	17.0213
ENSMUST00000167309	Arhgap17	248.22	234.581	159.194	165.453
ENSMUST00000039557	Arhgap18	161.522	107.761	278.32	161.252
ENSMUST00000026150	Arhgap19	169.189	338.699	194.759	148.609
ENSMUST00000065496	Arhgap20	987.349	1600.75	513.056	816.573
ENSMUST00000173194	Arhgap21	68.2851	388.467	407.063	0
ENSMUST00000111956	Arhgap22	26.4843	22.9625	74.359	32.7439
ENSMUST00000121799	Arhgap23	318.422	234.865	155.077	196.839
ENSMUST00000112852	Arhgap24	259.368	292.434	290.075	314.374
ENSMUST00000101197	Arhgap25	45.4128	23.9805	48.5935	31.0372
ENSMUST00000137497	Arhgap26	129.395	368.59	130.054	62.8368
ENSMUST00000107024	Arhgap27	153.56	171.897	86.3006	58.2107
ENSMUST00000024840	Arhgap28	40.5631	26.9275	37.2033	31.0559
ENSMUST00000198914	Arhgap29	421.747	620.902	469.593	475
ENSMUST00000056449	Arhgap30	27.9089	52.8671	91.4736	42.0717
ENSMUST00000023487	Arhgap31	1299.19	1012.1	1187.7	898.764
ENSMUST00000168954	Arhgap32	95.5298	72.487	58.4006	46.7501
ENSMUST00000044338	Arhgap33	0	27.9438	10.0556	5.01058
ENSMUST00000075845	Arhgap35	916.857	965.436	775.245	740.476
ENSMUST00000114904	Arhgap36	2.27524	0	13.063	7.01375
ENSMUST00000036176	Arhgap39	133.306	99.7487	126.289	93.3618
ENSMUST00000114407	Arhgap4	0	18.7644	0	0
ENSMUST00000099133	Arhgap40	0	0	0	0
ENSMUST00000093893	Arhgap42	176.363	213.244	120.683	128.045
ENSMUST00000047463	Arhgap44	103.239	138.389	44.6727	116.329
ENSMUST00000099501	Arhgap45	86.7328	41.9014	124.162	42.1446
ENSMUST00000219443	Arhgap5	486.963	533.039	603.183	489.502
ENSMUST00000112127	Arhgap6	0	106.845	134.522	82.2152
ENSMUST00000006029	Arhgap8	3.00117	0	3.00625	0
ENSMUST00000219026	Arhgap9	0	0	52.8198	3.2589
ENSMUST00000106197	Arhgdia	2623.11	2505.96	3422.45	2635.47
ENSMUST00000032344	Arhgdib	238.711	178.879	386.625	184.74
ENSMUST00000025019	Arhgdig	0	8.0337	17.0004	20.0291
ENSMUST00000117419	Arhgef1	277.333	229.337	0	183.906
ENSMUST00000084207	Arhgef10	193.07	79.3444	174.626	96.8823
ENSMUST00000105798	Arhgef10l	920.899	589.427	551.131	779.692
ENSMUST00000152006	Arhgef11	483.419	270.003	451.463	410.267
ENSMUST00000072767	Arhgef12	696.187	944.927	830.733	859.481
ENSMUST00000108671	Arhgef15	334.205	376.091	435.424	233.255
ENSMUST00000169623	Arhgef16	0	7.99288	7.02979	0
ENSMUST00000209041	Arhgef17	1180.22	674.244	1153.43	855.194
ENSMUST00000004684	Arhgef18	254.121	202.4	225.227	245.457
ENSMUST00000006618	Arhgef19	21.1179	4.98932	12.0552	1.11887
ENSMUST00000176500	Arhgef2	355.726	387.495	424.993	383.719
ENSMUST00000019611	Arhgef25	180.095	199.722	244.585	217.932
ENSMUST00000079300	Arhgef26	26.905	31.4763	28.1562	26.0806
ENSMUST00000109426	Arhgef28	113.204	95.7409	19.3971	88.4388
ENSMUST00000049206	Arhgef3	240.605	174.44	243.328	263.247
ENSMUST00000223878	Arhgef33	0.997637	0	4.01937	0
ENSMUST00000171629	Arhgef37	51.9031	64.8668	32.1427	38.0557
ENSMUST00000054105	Arhgef38	0	0	0	0
ENSMUST00000054538	Arhgef39	5.99505	4.15208	2.00352	5.00292
ENSMUST00000160855	Arhgef4	11.3262	7.39417	5.24151	2.95041
ENSMUST00000182909	Arhgef40	246.898	227.539	240.514	211.118
ENSMUST00000031750	Arhgef5	146.215	101.869	184.926	133.259
ENSMUST00000033468	Arhgef6	1324.62	1094.24	947.968	889.222
ENSMUST00000074856	Arhgef7	1025.48	1072.9	694.127	787.217
ENSMUST00000113876	Arhgef9	157.249	158.261	100.118	147.115
ENSMUST00000145664	Arid1a	1032.89	1258.94	1029.04	809.684
ENSMUST00000115799	Arid1b	511.811	585.023	619.288	550.65
ENSMUST00000096250	Arid2	482.651	478.711	419.429	352.409
ENSMUST00000019708	Arid3a	57.7991	90.7643	64.3524	68.1227
ENSMUST00000004780	Arid3b	67.0225	95.2839	56.2123	48.6001
ENSMUST00000084698	Arid3c	0	0	0	0
ENSMUST00000046305	Arid4a	351.805	287.244	260.195	314.965
ENSMUST00000110534	Arid4b	385.105	365.884	342.757	291.653
ENSMUST00000116629	Arid5a	35.0867	102.303	121.696	82.7059
ENSMUST00000219238	Arid5b	468.271	1325.44	560.316	574.753
ENSMUST00000171975	Arih1	2503.3	2615.15	1980.41	2382.65
ENSMUST00000013338	Arih2	949.749	1032.74	913.615	961.695
ENSMUST00000116234	Arl1	1576.4	1501.46	1943.51	1732.89
ENSMUST00000026988	Arl10	31.0567	16.197	28.9955	28.9817
ENSMUST00000055159	Arl11	9.99683	2.00016	34.0354	13.0046
ENSMUST00000064476	Arl13a	0	0	0	0
ENSMUST00000089289	Arl13b	118.656	132.509	147.689	127.165
ENSMUST00000183126	Arl14	0	0	0	0
ENSMUST00000028536	Arl14ep	102.712	153.822	125.568	116.775
ENSMUST00000097580	Arl14epl	1.99645	0.99878	2.00622	1.00105
ENSMUST00000091201	Arl15	155.562	160.881	202.609	187.274
ENSMUST00000076921	Arl16	46.1399	42.1253	65.7618	43.9486
ENSMUST00000025893	Arl2	697.826	624.875	954.312	990.293
ENSMUST00000034228	Arl2bp	554.704	530.793	727.304	698.227
ENSMUST00000026009	Arl3	610.512	603.826	912.359	1131.28
ENSMUST00000101472	Arl4a	313.641	359.911	361.475	381.384
ENSMUST00000159814	Arl4c	34.8919	32.922	110.547	44.0717
ENSMUST00000039388	Arl4d	213.008	94.0371	370.201	203.038
ENSMUST00000036541	Arl5a	811.369	933.829	895.581	804.44
ENSMUST00000069870	Arl5b	470.839	421.767	388.198	481.451
ENSMUST00000107563	Arl5c	11.3965	9.52413	7.83762	10.7899
ENSMUST00000023405	Arl6	58.946	23.4536	52.0596	65.8666
ENSMUST00000032888	Arl6ip1	324.307	346.921	471.795	403.413
ENSMUST00000031351	Arl6ip4	481.454	381.849	546.669	514.565
ENSMUST00000044681	Arl6ip5	2019.07	1955.37	3269.11	3192.87
ENSMUST00000028336	Arl6ip6	134.722	157.748	117.436	139.17
ENSMUST00000027684	Arl8a	462.558	436.376	693.485	502.321
ENSMUST00000032196	Arl8b	2402.06	2477.79	2685.47	2797.77
ENSMUST00000134197	Arl9	0	0	1.007	0
ENSMUST00000029125	Armc1	443.684	454.231	533.644	592.993
ENSMUST00000072896	Armc10	116.143	102.463	239.765	175.071
ENSMUST00000025060	Armc12	0	0	0	0
ENSMUST00000095729	Armc2	8.95083	4.57447	2.13438	0
ENSMUST00000049255	Armc3	0	0	0	1.00229
ENSMUST00000044660	Armc5	329.877	224.5	313.77	296.076
ENSMUST00000019679	Armc6	164.85	100.843	173.466	160.834
ENSMUST00000035240	Armc7	26.9488	16.9778	32.1047	28.0302
ENSMUST00000035043	Armc8	883.036	790.801	666.741	786.518
ENSMUST00000027434	Armc9	21.5781	32.5496	11.9579	25.2215
ENSMUST00000113199	Armcx1	0	16.3437	34.2	32.4934
ENSMUST00000119010	Armcx2	0	46.7178	94.0222	70.2074
ENSMUST00000081834	Armcx3	336.383	431.843	510.032	492.702
ENSMUST00000124226	Armcx4	204.217	366.894	130.781	150.295
ENSMUST00000096321	Armcx5	108.018	93.6187	123.814	102.531
ENSMUST00000052431	Armcx6	32.9771	0	58.2125	35.8364
ENSMUST00000165128	Armh1	0	0	2.01086	2.00774
ENSMUST00000136906	Armh2	0	0	0	0
ENSMUST00000045396	Armh3	297.252	302.439	245.011	236.352
ENSMUST00000118129	Armh4	0	24.4384	45.9047	14.4695
ENSMUST00000095893	Armt1	441.443	379.42	366.084	405.54
ENSMUST00000090804	Arnt	785.147	866.196	829.686	727.284
ENSMUST00000208232	Arnt2	0	21.9452	62.463	55.4335
ENSMUST00000047321	Arntl	207.167	659.307	124.713	248.211
ENSMUST00000111639	Arntl2	30.4467	20.403	12.6842	13.0179
ENSMUST00000031625	Arpc1a	441.166	389.908	507.779	514.286
ENSMUST00000196111	Arpc1b	323.044	239.308	599.06	293.775
ENSMUST00000113820	Arpc2	828.352	864.179	1565.75	1123.63
ENSMUST00000102525	Arpc3	753.385	769.637	1108.15	966.548
ENSMUST00000203578	Arpc4	446.083	342.679	642.02	447.963
ENSMUST00000077755	Arpc5	453.21	410.565	872.124	593.496
ENSMUST00000112862	Arpc5l	1237.87	1655.84	1671.04	1825.69
ENSMUST00000048731	Arpin	80.8447	87.8831	144.475	99.1077
ENSMUST00000007800	Arpp19	432.237	401.409	277.063	346.785
ENSMUST00000162065	Arpp21	57.627	86.8116	106.513	153.989
ENSMUST00000113769	Arr3	0	0	0	0
ENSMUST00000098266	Arrb1	495.11	331.634	522.11	493.726
ENSMUST00000102564	Arrb2	121.864	125.699	161.886	62.8998
ENSMUST00000028349	Arrdc1	91.1851	52.8839	74.199	56.6357
ENSMUST00000002989	Arrdc2	2921.41	997.874	159.546	167.189
ENSMUST00000099356	Arrdc3	742.322	1130.08	1180.76	1202.14
ENSMUST00000048068	Arrdc4	148.445	335.143	161.368	197.918
ENSMUST00000097303	Arrdc5	0	3.98554	0	0
ENSMUST00000165199	Arsa	180.069	196.574	177.031	135.012
ENSMUST00000091403	Arsb	226.295	171.331	388.957	201.329
ENSMUST00000106697	Arsg	12.485	5.24257	28.4641	14.9367
ENSMUST00000040359	Arsi	88.7714	38.9258	114.482	67.093
ENSMUST00000093976	Arsj	7.97573	13.9676	12.0588	8.01284
ENSMUST00000120573	Arsk	142.301	131.704	126.568	144.655
ENSMUST00000033300	Art1	5626.7	4204.61	6854.12	6545.43
ENSMUST00000209526	Art2b	1.99593	0	1.0045	0
ENSMUST00000126281	Art3	2084.8	4485.89	1681.83	1527.96
ENSMUST00000032341	Art4	3.99125	5.99059	5.0184	5.00605
ENSMUST00000094128	Art5	181.735	304.946	348.074	240.36
ENSMUST00000097913	Artn	3.00173	0	10.0257	2.00324
ENSMUST00000034463	Arv1	13.7139	20.58	26.1694	42.9214
ENSMUST00000046565	Arx	0	0	4.02414	11.0358
ENSMUST00000057625	Arxes1	3.42686	45.0706	8.08793	35.7042
ENSMUST00000058119	Arxes2	23.5599	98.9159	17.9464	75.3451
ENSMUST00000003655	As3mt	369.614	345.808	479.933	465.318
ENSMUST00000034000	Asah1	439.178	419.426	781.044	508.67
ENSMUST00000096119	Asah2	191.365	123.683	201.056	165.286
ENSMUST00000177371	Asap1	213.474	133.471	266.514	205.376
ENSMUST00000101562	Asap2	113.023	89.8642	93.0899	104.479
ENSMUST00000047526	Asap3	101.677	58.8564	105.534	51.085
ENSMUST00000027538	Asb1	251.832	200.881	190.064	187.137
ENSMUST00000048302	Asb10	1933.72	884.757	1668.79	1694.53
ENSMUST00000033755	Asb11	1424.23	3260.98	1306.41	1651.82
ENSMUST00000033549	Asb12	728.616	1043.43	561.889	835.955
ENSMUST00000042288	Asb13	438.573	482.791	430.283	399.679
ENSMUST00000090337	Asb14	1605.42	1267.05	1242.19	1341.69
ENSMUST00000117688	Asb15	2386.3	2053.59	3203.92	2508.28
ENSMUST00000036467	Asb16	2675.37	1842.96	2870.7	2896.9
ENSMUST00000044089	Asb17	2.99538	0	4.01761	2.00379
ENSMUST00000086882	Asb18	688.054	519.273	491.687	572.742
ENSMUST00000021617	Asb2	18526.6	19309.9	16058.2	19054.4
ENSMUST00000020551	Asb3	67.9421	83.9985	124.281	93.8332
ENSMUST00000043294	Asb4	264.437	372.319	193.496	347.58
ENSMUST00000033918	Asb5	6647.43	6661.92	4023.88	4979.2
ENSMUST00000041726	Asb6	141.019	142.948	178.546	144.327
ENSMUST00000124899	Asb7	133.051	32.4149	108.729	132.903
ENSMUST00000143400	Asb8	1491.05	1038.92	1704.42	1535.89
ENSMUST00000033756	Asb9	0	0	0	0
ENSMUST00000050516	Ascc1	272.943	332.24	311.461	246.293
ENSMUST00000109930	Ascc2	368.213	376.073	318.936	338.717
ENSMUST00000035606	Ascc3	378.322	363.569	317.889	277.542
ENSMUST00000020243	Ascl1	3.98995	0.99808	1.00328	0
ENSMUST00000009392	Ascl2	1.99099	0	0	0
ENSMUST00000035372	Ascl3	0	2.01708	0.994944	0
ENSMUST00000156605	Ascl4	0	0	0	0
ENSMUST00000180436	Ascl5	0	0	0	0
ENSMUST00000020004	Asf1a	96.186	116.238	159.004	180.492
ENSMUST00000005607	Asf1b	3.99552	11.9925	29.0631	6.00433
ENSMUST00000018699	Asgr1	0	0	4.0183	23.1085
ENSMUST00000102572	Asgr2	0	3.00585	7.01412	6.0102
ENSMUST00000090933	Ash1l	1066.27	1199.12	809.241	766.098
ENSMUST00000166078	Ash2l	307.259	274.754	345.875	316.593
ENSMUST00000023758	Asic1	20.9342	13.9664	30.1509	10.0165
ENSMUST00000021045	Asic2	3.98544	16.9501	0	10.0072
ENSMUST00000049346	Asic3	14.8857	8.01442	1.00237	4.00312
ENSMUST00000113577	Asic4	0.995513	0	0	0
ENSMUST00000029641	Asic5	0	0	0	0
ENSMUST00000161094	Asl	85.973	63.2973	101.649	96.6727
ENSMUST00000178693	Asmt	0	0	0	0
ENSMUST00000031766	Asns	40.9376	88.9129	52.1425	60.0705
ENSMUST00000027264	Asnsd1	1776.74	1739.11	1728.2	2223.47
ENSMUST00000021119	Aspa	108.519	91.9954	82.0736	96.8287
ENSMUST00000035929	Aspdh	0	0	0	9.0206
ENSMUST00000222970	Aspg	1.99747	0	0	7.36606
ENSMUST00000103004	Asph	3801	3422.02	3098.34	3464.06
ENSMUST00000106340	Asphd1	1.46021	0	1.00251	0
ENSMUST00000031291	Asphd2	15.5549	10.9813	20.4185	22.0282
ENSMUST00000053364	Aspm	2.98857	0	2.23527	0
ENSMUST00000021820	Aspn	544.931	445.975	892.989	379.069
ENSMUST00000043400	Asprv1	0	1.99813	0	0.999592
ENSMUST00000026135	Aspscr1	395.772	377.06	300.313	429.716
ENSMUST00000049948	Asrgl1	873.905	1218.45	724.739	793.534
ENSMUST00000102840	Ass1	96.9113	89.9601	208.677	408.255
ENSMUST00000035181	Aste1	21.148	31.1874	31.5549	43.9115
ENSMUST00000156747	Astl	0.995487	0	0	0
ENSMUST00000046110	Astn1	4.98129	6.45954	9.69413	9.01737
ENSMUST00000084496	Astn2	8.69778	21.9899	28.1425	0
ENSMUST00000109790	Asxl1	441.355	406.577	456.66	414.795
ENSMUST00000111215	Asxl2	364.507	327.481	312.29	307.163
ENSMUST00000120223	Asxl3	8.96377	6.97773	3.01887	5.01042
ENSMUST00000010940	Asz1	0	0	0	0
ENSMUST00000070210	Atad1	1437.79	1387.37	1210.09	1376.35
ENSMUST00000038194	Atad2	49.3306	87.8697	81.2491	48.0093
ENSMUST00000045664	Atad2b	359.62	340.55	219.963	208.048
ENSMUST00000030903	Atad3a	573.806	479.285	521.85	501.763
ENSMUST00000108239	Atad5	30.8838	11.0535	13.2005	17.7652
ENSMUST00000141662	Atat1	72.3755	0	113.315	71.0578
ENSMUST00000146030	Atcay	202.396	49.887	32.1537	26.041
ENSMUST00000035458	Ate1	441.212	507.922	398.176	420.437
ENSMUST00000023769	Atf1	640.052	720.259	725.896	790.142
ENSMUST00000112010	Atf2	341.021	176.22	153.977	207.655
ENSMUST00000027941	Atf3	266.601	2257.56	153.413	751.899
ENSMUST00000109605	Atf4	3372.7	4185.23	3504.04	3530.04
ENSMUST00000047356	Atf5	1853.69	1191.76	1846.59	1243.21
ENSMUST00000027974	Atf6	885.671	950.224	780.582	749.99
ENSMUST00000015605	Atf6b	267.401	223.64	253.949	233.288
ENSMUST00000184616	Atf7	1155.49	1305.4	939.232	889.337
ENSMUST00000032335	Atf7ip	828.552	932.301	637.841	607.993
ENSMUST00000044005	Atf7ip2	0	0	0	0
ENSMUST00000022119	Atg10	140.912	100.981	150.472	142.919
ENSMUST00000048393	Atg101	367.187	315.256	387.953	319.526
ENSMUST00000035648	Atg12	471.938	415.805	414.258	491.881
ENSMUST00000028678	Atg13	584.231	616.529	363.652	419.677
ENSMUST00000042988	Atg14	247.089	216.485	220.279	182.221
ENSMUST00000113190	Atg16l1	463.262	300.661	226.564	274.336
ENSMUST00000139609	Atg16l2	17.737	71.1341	17.6043	38.9565
ENSMUST00000145600	Atg2a	466.181	404.808	368.227	308.198
ENSMUST00000221015	Atg2b	247.101	282.185	240.351	183.985
ENSMUST00000023343	Atg3	399.352	447.707	476.933	527.87
ENSMUST00000112971	Atg4a	480.612	663.109	405.279	447.811
ENSMUST00000117271	Atg4a-ps	0	2.85536	0	0
ENSMUST00000027502	Atg4b	394.561	345.464	322.848	361.363
ENSMUST00000180278	Atg4c	106.358	115.383	123.304	124.13
ENSMUST00000065005	Atg4d	905.143	741.587	800.773	784.003
ENSMUST00000039286	Atg5	274.448	222.686	308.288	296.334
ENSMUST00000032457	Atg7	209.371	274.644	333.511	272.064
ENSMUST00000040689	Atg9a	2855.56	2602.83	2485.48	1910.41
ENSMUST00000059401	Atg9b	5.99316	1.0017	10.3023	4.06748
ENSMUST00000027384	Atic	558.615	413.439	651.917	538.898
ENSMUST00000021466	Atl1	56.3459	38.8442	61.0864	34.2819
ENSMUST00000068282	Atl2	4464.83	4059.21	4945.94	5091.7
ENSMUST00000025668	Atl3	164.338	422.707	391.436	296.3
ENSMUST00000118282	Atm	184.27	120.108	51.0357	102.55
ENSMUST00000109099	Atmin	759.788	620.395	658.247	655.147
ENSMUST00000088357	Atn1	1900.83	1349.27	1562.23	1672.79
ENSMUST00000101351	Atoh1	0	0	2.01401	0
ENSMUST00000044059	Atoh7	4.99626	11.9965	18.0296	8.00439
ENSMUST00000042646	Atoh8	240.463	247.979	228.18	144.163
ENSMUST00000108857	Atox1	324.544	221.138	482.331	394.041
ENSMUST00000168747	Atp10a	86.6975	238.818	84.4638	101.183
ENSMUST00000077659	Atp10b	0	0	1.00655	3.00808
ENSMUST00000094710	Atp10d	34.9292	31.9545	31.107	8.00908
ENSMUST00000033818	Atp11a	967.424	585.096	551.414	506.028
ENSMUST00000029257	Atp11b	284.509	386.882	276.517	259.038
ENSMUST00000101527	Atp11c	0	76.6033	120.656	76.8811
ENSMUST00000007340	Atp12a	0	0	0	0
ENSMUST00000034326	Atp13a1	506.62	431.989	373.832	386.624
ENSMUST00000037055	Atp13a2	564.727	369.249	335.592	201.755
ENSMUST00000100013	Atp13a3	715.816	591.185	570.5	560.601
ENSMUST00000182573	Atp13a4	0	0	0	2.00457
ENSMUST00000075806	Atp13a5	62.7812	47.8693	19.096	0
ENSMUST00000036493	Atp1a1	2401.96	2627.71	2449.62	2770.74
ENSMUST00000085913	Atp1a2	20941.2	21056.6	21044.1	20121.7
ENSMUST00000080882	Atp1a3	17.9472	12.9711	76.3634	34.053
ENSMUST00000111243	Atp1a4	11.9722	0	26.1439	6.01408
ENSMUST00000027863	Atp1b1	4356.18	3746.42	4233.99	4383.85
ENSMUST00000047889	Atp1b2	10239.7	8518.14	9652.71	11672.4
ENSMUST00000034983	Atp1b3	830.744	730.358	974.649	849.495
ENSMUST00000115134	Atp1b4	64.7947	261.365	78.3952	87.1455
ENSMUST00000168520	Atp23	16.582	7.09004	29.4721	18.1186
ENSMUST00000032974	Atp2a1	543514	745944	379461	485306
ENSMUST00000177974	Atp2a2	2722.42	2314.45	5523.88	4344.61
ENSMUST00000021142	Atp2a3	295.914	377.769	383.438	328.522
ENSMUST00000020107	Atp2b1	1229.25	1146.29	1090.2	997.1
ENSMUST00000089003	Atp2b2	0	6.98132	3.78171	5.01094
ENSMUST00000088429	Atp2b3	182.16	84.4296	138.41	85.3358
ENSMUST00000165602	Atp2b4	572.441	458.046	420.219	411.427
ENSMUST00000085133	Atp2c1	252.077	687.91	352.771	294.013
ENSMUST00000095171	Atp2c2	0	0	0	0
ENSMUST00000005692	Atp4a	0	0	0	0
ENSMUST00000033826	Atp4b	0	0	0	0
ENSMUST00000026495	Atp5a1	34158	33896.6	33368.5	35265.4
ENSMUST00000026459	Atp5b	47680.3	39355.1	44464.8	47427.2
ENSMUST00000026887	Atp5c1	11710.3	10789	11320.6	13632.3
ENSMUST00000003156	Atp5d	8581.4	5866.9	7633.07	8491.09
ENSMUST00000016396	Atp5e	2835.98	2564.5	4879.9	6415.92
ENSMUST00000107684	Atp5g1	9790.44	7229.01	10621.9	11103.6
ENSMUST00000185641	Atp5g2	4139.95	4227.66	5402.2	5454.1
ENSMUST00000018914	Atp5g3	3839.66	3696.19	5698.37	6337.71
ENSMUST00000043931	Atp5h	2279.16	2317.53	4001.11	4031.87
ENSMUST00000023608	Atp5j	4017.8	3105.56	5097.1	6050.53
ENSMUST00000037056	Atp5j2	3664.72	1764.98	2905.67	2981.33
ENSMUST00000049628	Atp5k	768.098	939.176	1532.37	1854.89
ENSMUST00000043675	Atp5l	4992.58	5268.28	7756.53	8297.73
ENSMUST00000096014	Atp5md	3723.11	2462.63	5556.78	6675.92
ENSMUST00000021719	Atp5mpl	2062.42	1322.36	2110.79	2516.55
ENSMUST00000023677	Atp5o	8606.25	8067.54	9711.75	10907.8
ENSMUST00000118209	Atp5pb	5247	5553.05	6545.84	7434.91
ENSMUST00000019231	Atp6ap1	2659.41	2469.01	2676.1	2454.72
ENSMUST00000182446	Atp6ap1l	0	0	3.02101	0
ENSMUST00000033313	Atp6ap2	274.457	396.826	405.365	430.489
ENSMUST00000092663	Atp6v0a1	2061.09	1880.53	1759.85	1652.49
ENSMUST00000037865	Atp6v0a2	892.833	807.953	733.876	682.265
ENSMUST00000040259	Atp6v0a4	7.97787	5.98754	24.1081	5.00741
ENSMUST00000036380	Atp6v0b	996.03	685.07	1081.37	1023.24
ENSMUST00000024932	Atp6v0c	2133.58	2301.99	2737.86	2895.2
ENSMUST00000013304	Atp6v0d1	950.508	811.76	1051.73	926.51
ENSMUST00000029900	Atp6v0d2	3.99117	5.9905	42.1559	12.0147
ENSMUST00000015719	Atp6v0e	325.945	266.094	393.068	347.377
ENSMUST00000040361	Atp6v0e2	894.83	1094.85	873.656	931.944
ENSMUST00000114666	Atp6v1a	256.841	335.32	355.252	355.398
ENSMUST00000006431	Atp6v1b1	0	0	0	0
ENSMUST00000006435	Atp6v1b2	1187.73	1214.29	1091.42	1119.5
ENSMUST00000022904	Atp6v1c1	406.5	336.883	535.928	546.523
ENSMUST00000156727	Atp6v1c2	0	0	5.03501	0
ENSMUST00000021536	Atp6v1d	1240.02	1374.43	1363.07	1343.43
ENSMUST00000019354	Atp6v1e1	1231.25	1355.34	1684.59	1468.57
ENSMUST00000065758	Atp6v1e2	0	0	0	0
ENSMUST00000004396	Atp6v1f	799.58	678.34	1196.89	1097.18
ENSMUST00000171317	Atp6v1fnb	0	0	0	0
ENSMUST00000035301	Atp6v1g1	2003.51	1855.68	2342.85	2231.22
ENSMUST00000068261	Atp6v1g2	42.9801	46.9979	32.8656	37.6318
ENSMUST00000027643	Atp6v1g3	0	0	0	0
ENSMUST00000044369	Atp6v1h	125.206	198.224	216.254	165.316
ENSMUST00000055941	Atp7a	97.1179	22.586	68.6677	102.179
ENSMUST00000110738	Atp7b	0	1.99465	0	3.00404
ENSMUST00000037380	Atp8a1	2355.76	1312.96	1337.66	1195.9
ENSMUST00000080368	Atp8a2	61.7467	30.8995	48.3067	46.0962
ENSMUST00000025482	Atp8b1	64.7631	63.8174	95.5474	93.1755
ENSMUST00000069805	Atp8b2	159.954	106.062	200.811	182.423
ENSMUST00000220326	Atp8b3	0	0.996405	0	0
ENSMUST00000040128	Atp8b4	8.96687	4.98554	20.1088	0
ENSMUST00000107942	Atp8b5	1.99352	2.9925	11.0571	3.00513
ENSMUST00000109177	Atp9a	461.936	384.943	479.591	497.777
ENSMUST00000091790	Atp9b	212.594	131.031	174.111	126.224
ENSMUST00000176047	Atpaf1	808.951	335.802	471.621	594.298
ENSMUST00000108721	Atpaf2	527.717	502.613	405.973	499.435
ENSMUST00000067496	Atpif1	253.792	154.475	547.466	482.896
ENSMUST00000042702	Atpsckmt	73.9037	79.0844	86.472	96.7969
ENSMUST00000034980	Atr	160.385	124.624	100.602	79.1556
ENSMUST00000013766	Atraid	740.901	568.398	824.864	791.526
ENSMUST00000045011	Atrip	134.881	110.535	129.695	143.807
ENSMUST00000028781	Atrn	577.75	422.703	374.306	418.865
ENSMUST00000077282	Atrnl1	298.901	232.374	303.748	287.544
ENSMUST00000113573	Atrx	781.454	866.912	605.531	640.708
ENSMUST00000091628	Atxn1	957.142	827.246	845.255	991.618
ENSMUST00000163242	Atxn10	643.093	464.59	898.32	820.701
ENSMUST00000212605	Atxn1l	381.609	445.678	306.81	47.9712
ENSMUST00000161064	Atxn2	518.054	521.079	479.664	631.289
ENSMUST00000167759	Atxn2l	630.124	892.936	371.976	371.16
ENSMUST00000021606	Atxn3	159.445	173.279	195.895	126.227
ENSMUST00000022257	Atxn7	443.41	488.821	312.271	325.245
ENSMUST00000110824	Atxn7l1	187.946	197.12	206.965	182.779
ENSMUST00000117784	Atxn7l2	167.626	122.271	95.1012	127.244
ENSMUST00000073234	Atxn7l3	173.263	156.93	221.633	119.256
ENSMUST00000099276	Atxn7l3b	569.26	439.224	592.781	548.847
ENSMUST00000149545	AU015836	0	0	0	2.00457
ENSMUST00000171749	AU018091	0	0	1.00621	1.00307
ENSMUST00000050160	AU021092	35.0032	30.4417	29.0136	34.0056
ENSMUST00000141112	AU022252	577.139	642.834	477.026	577.374
ENSMUST00000047431	AU040320	932.893	751.158	783.097	750.591
ENSMUST00000201286	AU041133	2.99517	0	6.38488	9.02841
ENSMUST00000021913	Auh	784.099	596.66	832.342	868.45
ENSMUST00000105866	Aunip	0	3.00736	6.00943	1.00165
ENSMUST00000092618	Aup1	620.54	872.171	830.138	847.224
ENSMUST00000109140	Aurka	137.824	56.9567	229.547	196.946
ENSMUST00000084097	Aurkaip1	618.608	442.313	672.284	728.143
ENSMUST00000108666	Aurkb	0	0.998616	0	8.00054
ENSMUST00000207660	Aurkc	0	0	2.00392	1.00734
ENSMUST00000161804	Auts2	362.497	291.006	277.151	283.968
ENSMUST00000068340	AV320801	0	0	0	0
ENSMUST00000003705	Aven	182.314	118.745	172.874	201.043
ENSMUST00000026500	Avil	263.989	555.91	87.2899	111.094
ENSMUST00000031805	Avl9	123.544	143.585	119.691	117.223
ENSMUST00000046001	Avp	0	0	0	0
ENSMUST00000018965	Avpi1	191.418	89.177	254.893	205.532
ENSMUST00000020323	Avpr1a	33.9208	28.951	36.1399	35.0447
ENSMUST00000027690	Avpr1b	0	0	1.00702	0
ENSMUST00000101470	Avpr2	0	1.16329	0	0
ENSMUST00000105140	AW011738	28.9639	35.9735	31.0728	24.0187
ENSMUST00000098509	AW146154	63.6755	80.2095	86.7411	53.5364
ENSMUST00000178289	AW209491	261.37	219.31	245.115	305.473
ENSMUST00000046633	AW549877	653.767	642.131	493.66	504.942
ENSMUST00000119722	AW551984	9.96832	10.9733	39.1983	39.0651
ENSMUST00000165400	AW554918	107.624	0	0	101.883
ENSMUST00000075305	AW822073	0	0	0	0
ENSMUST00000096361	Awat1	0	0	1.00483	1.00446
ENSMUST00000033567	Awat2	0.999285	0.999717	2.00321	1.00055
ENSMUST00000212747	Axdnd1	0	0.996389	0	0
ENSMUST00000074370	Axin1	249.662	214.241	289.507	281.268
ENSMUST00000052915	Axin2	186.235	167.291	194.985	164.214
ENSMUST00000002677	Axl	1738.5	1720.19	2610.49	2296.37
ENSMUST00000054018	AY074887	0	0.888353	0.996449	1.00104
ENSMUST00000053821	AY358078	0	0	0	0
ENSMUST00000110758	AY761185	0	0	0	0
ENSMUST00000066573	Aym1	0	0.996385	0	0
ENSMUST00000035390	Azgp1	4.00728	0	21.0312	88.1289
ENSMUST00000044454	Azi2	282.812	371.707	353.514	321.83
ENSMUST00000110329	Azin1	603.289	561.51	578.854	555.764
ENSMUST00000030581	Azin2	28.9035	23.2216	33.8626	23.3483
ENSMUST00000188801	B020011L13Rik	0	0	0	0
ENSMUST00000080505	B020031M17Rik	0	0	0	0
ENSMUST00000181143	B230104I21Rik	0	0	0	0
ENSMUST00000170806	B230217C12Rik	7.52446	3.65507	6.83857	3.81286
ENSMUST00000057844	B230219D22Rik	1190.24	1038.08	1118.48	1119.97
ENSMUST00000231913	B230307C23Rik	12.0299	11.5125	21.396	20.4801
ENSMUST00000102476	B2m	3168.28	2943.03	5050.57	2835.94
ENSMUST00000061826	B3galnt1	48.9233	62.9359	132.37	70.0648
ENSMUST00000099747	B3galnt2	1448.86	944.678	1064.29	1245.89
ENSMUST00000112346	B3galt1	105.877	104.509	72.3877	45.4565
ENSMUST00000038252	B3galt2	62.7533	175.456	106.652	116.233
ENSMUST00000087543	B3galt4	38.2217	14.9973	52.076	44.0214
ENSMUST00000099497	B3galt5	0.996941	0	2.01153	1.00211
ENSMUST00000052185	B3galt6	62.8296	19.9595	84.3712	71.1031
ENSMUST00000160899	B3gat1	14.9595	0	10.6351	0
ENSMUST00000063663	B3gat2	17.2983	16.4177	4.87387	4.91444
ENSMUST00000096243	B3gat3	583.61	435.32	563.626	638.328
ENSMUST00000100404	B3glct	103.666	110.719	107.56	79.1356
ENSMUST00000062844	B3gnt2	35.6643	39.2877	15.2629	27.1703
ENSMUST00000034260	B3gnt3	273.369	139.727	273.211	130.444
ENSMUST00000031384	B3gnt4	0	0	0	7.63574
ENSMUST00000079780	B3gnt5	0	8.98121	9.04915	0
ENSMUST00000098278	B3gnt6	0	0	3.02102	0
ENSMUST00000113306	B3gnt7	0	0	3.01773	1.00336
ENSMUST00000076034	B3gnt8	47.5432	13.2511	55.8746	20.8192
ENSMUST00000093217	B3gnt9	52.4405	0	128.079	64.8113
ENSMUST00000067399	B3gntl1	48.797	40.3012	45.9024	40.9566
ENSMUST00000181168	B430218F22Rik	2.31081	3.75204	3.56177	4.76055
ENSMUST00000066298	B430305J03Rik	0	0	0	0
ENSMUST00000049614	B430306N03Rik	0	0.998038	4.02145	0
ENSMUST00000006914	B4galnt1	39.5104	18.6771	51.2151	24.3094
ENSMUST00000038343	B4galnt2	0	1.99277	0	0
ENSMUST00000057283	B4galnt3	27.0294	15.7149	8.03826	15.0236
ENSMUST00000048002	B4galnt4	3.98233	4.98145	0	0
ENSMUST00000030121	B4galt1	958.447	1002.91	870.297	691.158
ENSMUST00000030266	B4galt2	72.4016	0	147.472	58.1898
ENSMUST00000064272	B4galt3	204.17	204.586	167.459	149.504
ENSMUST00000023482	B4galt4	153.685	21.5431	76.1276	18.6554
ENSMUST00000109221	B4galt5	235.253	136.774	296.498	297.495
ENSMUST00000070080	B4galt6	97.76	69.2039	134.727	92.0349
ENSMUST00000064701	B4galt7	166.179	143.093	135.289	108.174
ENSMUST00000053705	B4gat1	579.109	346.752	557.567	422.393
ENSMUST00000064196	B630019K06Rik	9.97749	4.99189	16.0603	11.0137
ENSMUST00000164667	B930094E09Rik	3.74738	3.64849	13.3478	5.82853
ENSMUST00000102657	B9d1	36.1512	23.0908	38.4663	41.158
ENSMUST00000205658	B9d2	106.32	72.8553	127.676	145.01
ENSMUST00000226440	Baalc	0	0	5.03499	0
ENSMUST00000043056	Baat	1.99425	2.99293	0	12.9921
ENSMUST00000002473	Babam1	1012.04	935.219	1422.67	1239.09
ENSMUST00000201352	Babam2	546.206	250.732	481.254	414.004
ENSMUST00000034591	Bace1	884.258	349.078	760.108	582.875
ENSMUST00000047275	Bace2	54.4036	51.3246	87.0353	44.5763
ENSMUST00000026703	Bach1	713.391	873.645	522.168	637.218
ENSMUST00000108180	Bach2	18.4252	0	51.2978	38.3517
ENSMUST00000025910	Bad	90.1074	73.5222	76.0205	72.7442
ENSMUST00000108089	Bag1	417.461	1141.68	1649.92	1361.55
ENSMUST00000044691	Bag2	485.383	205.859	606.441	594.476
ENSMUST00000033136	Bag3	5729.85	8768.83	5478.24	6373.01
ENSMUST00000038498	Bag4	159.463	151.605	184.99	177.311
ENSMUST00000054636	Bag5	235.685	327.48	266.618	214.498
ENSMUST00000025250	Bag6	2922.98	2790.46	2628.72	2576.76
ENSMUST00000118987	Bahcc1	106.139	382.86	72.0128	0
ENSMUST00000036578	Bahd1	236.222	151.615	196.023	186.32
ENSMUST00000026436	Baiap2	50.5213	36.5718	57.2194	18.9429
ENSMUST00000055190	Baiap2l1	17.9507	15.9671	51.2281	30.044
ENSMUST00000165408	Baiap2l2	58.9011	44.9498	101.299	91.089
ENSMUST00000182056	Baiap3	3.04115	0	1.0108	0
ENSMUST00000078691	Bak1	300.104	375.847	250.881	260.058
ENSMUST00000025075	Bambi	57.8025	37.8997	58.3141	60.1065
ENSMUST00000025762	Banf1	1147.27	828.057	1106.97	1104.73
ENSMUST00000037722	Banf2	0	0	0	0
ENSMUST00000196159	Bank1	0	0	20.1204	10.0326
ENSMUST00000093078	Banp	153.853	144.438	80.1867	94.0067
ENSMUST00000022458	Bap1	843.001	961.222	830.024	908.381
ENSMUST00000027393	Bard1	2.98946	2.99177	3.01676	2.00368
ENSMUST00000050776	Barhl1	0	0.998191	1.00518	0
ENSMUST00000086795	Barhl2	0	3.99725	1.00406	0
ENSMUST00000021813	Barx1	0	0	0	0
ENSMUST00000116615	Barx2	196.712	110.899	148.394	120.106
ENSMUST00000058845	Basp1	104.868	48.9634	146.394	82.0643
ENSMUST00000040536	Batf	1.00259	3.00789	8.97285	3.9961
ENSMUST00000045042	Batf2	6.00002	5.00183	5.00297	4.00083
ENSMUST00000027943	Batf3	0	3.02135	12.967	7.00817
ENSMUST00000033093	Bax	152.167	130.965	299.024	180.562
ENSMUST00000173433	Baz1a	82.5669	124.654	121.92	111.391
ENSMUST00000002825	Baz1b	1253.41	1396.43	1037.29	897.029
ENSMUST00000045621	Baz2a	458.552	400.022	276.752	460.156
ENSMUST00000090925	Baz2b	240.42	267.962	0	130.786
ENSMUST00000123331	BB014433	1.00873	0	0.995629	2.00108
ENSMUST00000002152	Bbc3	29.9647	49.2691	44.0991	51.3088
ENSMUST00000135402	Bbip1	446.157	463.093	614.309	672.368
ENSMUST00000081828	Bbof1	23.7714	38.7155	20.0629	23.0238
ENSMUST00000046233	Bbox1	0.996923	0.997598	3.015	12.5241
ENSMUST00000053506	Bbs1	73.8458	59.5012	87.2936	53.1428
ENSMUST00000040454	Bbs10	26.9354	28.9493	78.3101	47.0614
ENSMUST00000108121	Bbs12	6.97767	7.97926	0	18.9988
ENSMUST00000034206	Bbs2	98.7398	98.8064	135.582	131.186
ENSMUST00000026265	Bbs4	157.655	114.833	181.96	160.194
ENSMUST00000074963	Bbs5	51.9859	42.0052	50.0179	66.0218
ENSMUST00000108156	Bbs7	169.601	176.131	184.612	201.159
ENSMUST00000039798	Bbs9	87.7382	32.6159	91.7694	81.3524
ENSMUST00000138166	Bbx	230.501	185.218	170.583	187.928
ENSMUST00000088307	BC003965	410.123	396.364	420.991	504.709
ENSMUST00000235023	BC004004	940.141	738.921	1150.04	1049.4
ENSMUST00000019276	BC005537	1661.22	1797.91	1967.77	1745.3
ENSMUST00000028205	BC005624	470.401	549.197	616.681	552.021
ENSMUST00000036732	BC016579	0	0	0	0
ENSMUST00000220287	BC024063	20.1942	6.04635	22.17	12.6637
ENSMUST00000054022	BC024139	0	0	0.860487	0
ENSMUST00000108379	BC024978	202.928	201.49	202.066	191.955
ENSMUST00000099442	BC025920	243.941	164.685	135.088	106.967
ENSMUST00000036360	BC028528	13.017	7.20739	32.4106	20.9865
ENSMUST00000124586	BC029722	603.507	438.891	717.15	605.355
ENSMUST00000062978	BC030500	0.995482	0	0	0
ENSMUST00000040284	BC031181	367.668	330.645	496.867	413.923
ENSMUST00000035914	BC034090	33.1715	15.9285	19.611	0
ENSMUST00000160290	BC035044	2.99645	4.99623	9.0072	0
ENSMUST00000170511	BC035947	4.98414	10.4077	15.0647	3.00423
ENSMUST00000065600	BC048403	21.7242	0	67.329	56.1108
ENSMUST00000078471	BC048507	0	0	0	0
ENSMUST00000057265	BC048562	0	0	0	0
ENSMUST00000054799	BC048671	0	0	0	0
ENSMUST00000144156	BC048679	38.9365	63.1217	19.8418	58.3922
ENSMUST00000171799	BC049352	13.9871	0.999562	5.00944	19.0119
ENSMUST00000204086	BC049715	1.04068	0	0	0
ENSMUST00000065950	BC049762	1.00215	3.00605	0.99477	0
ENSMUST00000033334	BC051019	0	0.99638	0	0
ENSMUST00000114175	BC051142	0	0	2.014	0
ENSMUST00000026078	BC051665	0	0	0	0
ENSMUST00000050937	BC053393	1.99132	0.996222	0	0
ENSMUST00000045876	BC055324	0	2.15926	9.59386	8.59143
ENSMUST00000096899	BC061237	0	0	0	0
ENSMUST00000098841	BC107364	3.00508	3.00556	0.998227	2.9983
ENSMUST00000225029	BC147527	3.99737	1.99958	5.00758	3.00151
ENSMUST00000003061	Bcam	1284.3	812.224	1724.04	1033.21
ENSMUST00000090971	Bcan	0	0	1.007	0
ENSMUST00000020979	Bcap29	452.529	582.591	554.417	573.363
ENSMUST00000002091	Bcap31	665.505	723.749	1114.68	1075.85
ENSMUST00000166232	Bcar1	359.844	347.304	213.414	113.394
ENSMUST00000029766	Bcar3	85.9554	121.228	157.978	179.218
ENSMUST00000154650	Bcas1	55.8965	24.8581	43.4918	26.3243
ENSMUST00000005830	Bcas2	420.105	415.591	563.841	561.841
ENSMUST00000108062	Bcas3	365.666	326.774	278.275	260.954
ENSMUST00000111742	Bcat1	11.2455	9.24499	7.26566	8.97571
ENSMUST00000033098	Bcat2	90.9709	644.571	1046.49	840.132
ENSMUST00000033282	Bccip	752.832	1033.77	1011.07	1105.6
ENSMUST00000040313	Bcdin3d	80.0385	65.0512	120.99	116.998
ENSMUST00000029367	Bche	166.397	325.079	146.834	194.363
ENSMUST00000071329	Bckdha	2089.86	1807.89	2461.66	2598.09
ENSMUST00000034801	Bckdhb	345.366	301.381	0	0
ENSMUST00000124533	Bckdk	2124.29	1402.97	2149.81	2283.32
ENSMUST00000029842	Bcl10	204.706	164.851	251.656	294.254
ENSMUST00000109514	Bcl11a	1.99253	0.997089	5.02759	0
ENSMUST00000109887	Bcl11b	0	0	1.0059	1.00342
ENSMUST00000112751	Bcl2	161.394	117.4	138.583	100.127
ENSMUST00000098485	Bcl2a1a	0	0	1.31926	1.00682
ENSMUST00000068569	Bcl2a1b	0	0	27.6699	0
ENSMUST00000066460	Bcl2a1c	0	0	0	0
ENSMUST00000098486	Bcl2a1d	0	0	6.22676	4.02406
ENSMUST00000007803	Bcl2l1	495.828	287.854	457.346	416.597
ENSMUST00000034709	Bcl2l10	0	3.98553	0	0
ENSMUST00000110341	Bcl2l11	150.876	282.903	204.39	170.491
ENSMUST00000003290	Bcl2l12	86.6041	72.1001	115.4	90.0328
ENSMUST00000009256	Bcl2l13	1534.98	1605.25	1191.76	1435.22
ENSMUST00000032321	Bcl2l14	0	0	0	0
[truncated: 20,274 more rows]

## Sheet: 2_CORT_model_DEG(Gas)
GRf/f vehicle < GRmKO vehicle	ensembl_transcript_id	external_gene_name	GRf/f vehicle, Gas	GRf/f CORT, Gas	GRmKO vehicle, Gas	GRmKO CORT, Gas			GRf/f vehicle > GRmKO vehicle	ensembl_transcript_id	external_gene_name	GRf/f vehicle, Gas	GRf/f CORT, Gas	GRmKO vehicle, Gas	GRmKO CORT, Gas			GRf/f CORT < GRmKO CORT	ensembl_transcript_id	external_gene_name	GRf/f vehicle, Gas	GRf/f CORT, Gas	GRmKO vehicle, Gas	GRmKO CORT, Gas			GRf/f CORT > GRmKO CORT	ensembl_transcript_id	external_gene_name	GRf/f vehicle, Gas	GRf/f CORT, Gas	GRmKO vehicle, Gas	GRmKO CORT, Gas				GRf/f vehicle < GRf/f CORT	ensembl_transcript_id	external_gene_name	GRf/f vehicle, Gas	GRf/f CORT, Gas	GRmKO vehicle, Gas	GRmKO CORT, Gas			GRf/f vehicle > GRf/f CORT	ensembl_transcript_id	external_gene_name	GRf/f vehicle, Gas
501 genes	ENSMUST00000102845	Rps27a	52.2726	1045.5	2000.23	1701.78			327 genes	ENSMUST00000002989	Arrdc2	2921.41	997.874	159.546	167.189			424 genes	ENSMUST00000090269	Actc1	9928.59	497.06	26328.6	23237.3			375 genes	ENSMUST00000079413	Fkbp5	1226.81	6881.4	601.769	423.837				318 genes	ENSMUST00000172753	Hspa1b	585.682	14223.6	275.126	2420.14			457 genes	ENSMUST00000090269	Actc1	9928.59
	ENSMUST00000076657	Ndufa3	251.13	1749.29	3076.48	3598.54				ENSMUST00000095464	Odf3l2	883.542	3159.4	37.9898	36.9972				ENSMUST00000031314	Alb	81.8708	144.879	1132.62	4035.91				ENSMUST00000095464	Odf3l2	883.542	3159.4	37.9898	36.9972					ENSMUST00000087328	Hspa1a	662.076	14209.6	301.165	2569.86				ENSMUST00000080885	Dbp	2305.77
	ENSMUST00000039013	Abca3	15.9998	271.265	323.428	223.664				ENSMUST00000192045	Gm8797	397.408	8.71009	9.16531	6.43192				ENSMUST00000080885	Dbp	2305.77	65.3217	3001.2	1450.69				ENSMUST00000050785	Lcn2	20.06	1352.83	22.9183	76.0421					ENSMUST00000069789	Lep	39.8901	1816.22	67.3003	638.225				ENSMUST00000050487	Cd74	2078.07
	ENSMUST00000031314	Alb	81.8708	144.879	1132.62	4035.91				ENSMUST00000117721	Zkscan3	356.084	356.693	21.9687	72.3726				ENSMUST00000074018	Mup20	6.01718	14.0398	105.642	855.092				ENSMUST00000109823	Gck	197.6	929.713	18.4364	32.0363					ENSMUST00000050785	Lcn2	20.06	1352.83	22.9183	76.0421				ENSMUST00000040828	H2-Ab1	734.587
	ENSMUST00000106602	Rpl38	202.497	995.827	2001.97	1925.1				ENSMUST00000005825	Pan2	262.148	124.341	30.3236	85.1348				ENSMUST00000171533	Nrep	798.802	88.531	1677.82	1327.23				ENSMUST00000170580	Kcnf1	225.246	724.13	59.3138	18.0314					ENSMUST00000102845	Rps27a	52.2726	1045.5	2000.23	1701.78				ENSMUST00000040655	H2-Aa	737.967
	ENSMUST00000063682	Pfdn4	2.62945	44.2099	157.86	159.822				ENSMUST00000109823	Gck	197.6	929.713	18.4364	32.0363				ENSMUST00000074051	Serpina1c	14.5368	11.1949	186.217	697.19				ENSMUST00000032476	Slc2a3	162.499	621.202	35.1732	44.0714					ENSMUST00000074898	Hp	289.053	2822.87	423.81	2049.53				ENSMUST00000074557	H2-Eb1	534.505
	ENSMUST00000033098	Bcat2	90.9709	644.571	1046.49	840.132				ENSMUST00000186485	Pign	154.428	115.131	14.5164	112.702				ENSMUST00000029987	Aldob	2.99538	16.983	75.2081	669.72				ENSMUST00000055518	Pik3r1	633.311	4324.55	651.541	446.79					ENSMUST00000023840	Cxcl13	19.0217	326.646	16.9829	175.945				ENSMUST00000085102	Cish	640.934
	ENSMUST00000107796	Slc25a51	109.797	609.235	917.153	922.115				ENSMUST00000037472	Leng8	2356.17	2310.26	336.663	385.478				ENSMUST00000211875	Mup22	48.6624	49.1836	471.067	796.477				ENSMUST00000087638	Aldh1a1	1136.85	5421.53	633.864	622.917					ENSMUST00000094505	Dennd1b	34.7391	467.777	254.17	225.331				ENSMUST00000192045	Gm8797	397.408
	ENSMUST00000116304	Ctss	104.885	144.394	843.584	270.274				ENSMUST00000098238	Pnisr	894.571	1198.29	136.063	125.013				ENSMUST00000043058	Serpina3k	9.98389	18.5694	141.274	564.283				ENSMUST00000023920	Tmem52	908.049	1713.46	252.724	165.023					ENSMUST00000027941	Atf3	266.601	2257.56	153.413	751.899				ENSMUST00000094814	Cited4	795.484
	ENSMUST00000048485	Sln	57.0168	58.0361	548.498	101.447				ENSMUST00000179077	Gm47283	690.788	373.814	112.446	37.6407				ENSMUST00000094814	Cited4	795.484	62.0559	1209.73	757.145				ENSMUST00000098238	Pnisr	894.571	1198.29	136.063	125.013					ENSMUST00000039013	Abca3	15.9998	271.265	323.428	223.664				ENSMUST00000025932	Shoc2	754.638
	ENSMUST00000211875	Mup22	48.6624	49.1836	471.067	796.477				ENSMUST00000231375	Qser1	2098.95	1462.78	402.065	2291.03				ENSMUST00000095450	Serpina1b	17.478	7.81604	86.1724	411.584				ENSMUST00000023616	Slc15a2	144.552	287.328	98.4205	17.0278					ENSMUST00000066529	Npr3	101.761	897.651	151.534	298.044				ENSMUST00000221657	Fktn	380.834
	ENSMUST00000074051	Serpina1c	14.5368	11.1949	186.217	697.19				ENSMUST00000105466	P4ha1	613.581	749.963	101.469	535.609				ENSMUST00000099309	Bhmt	9.0183	14.6221	31.1347	401.709				ENSMUST00000212605	Atxn1l	381.609	445.678	306.81	47.9712					ENSMUST00000206794	Cdipt	66.4974	610.408	319.337	201.197				ENSMUST00000073870	Dupd1	470.569
	ENSMUST00000089207	Zfp120	13.7192	34.6972	181.909	187.662				ENSMUST00000054801	Mettl21e	116.19	47.7452	10.0439	2.00293				ENSMUST00000049209	Gc	15.7879	13.9909	95.2103	358.994				ENSMUST00000171804	Slc15a5	118.18	238.154	30.108	9.07062					ENSMUST00000030044	Orm1	14.0677	224.276	35.7832	220.543				ENSMUST00000050003	1700001O22Rik	373.977
	ENSMUST00000207982	Tyrobp	20.5978	64.5118	233.163	20.4137				ENSMUST00000147272	Zcchc7	677.844	645.33	130.925	111.895				ENSMUST00000105363	Gamt	256.587	44.1145	579.43	497.561				ENSMUST00000179077	Gm47283	690.788	373.814	112.446	37.6407					ENSMUST00000048050	Tmem45b	42.9508	405.471	61.1347	286.241				ENSMUST00000171533	Nrep	798.802
	ENSMUST00000043058	Serpina3k	9.98389	18.5694	141.274	564.283				ENSMUST00000106072	Zfp362	356.126	118.552	51.514	147.25				ENSMUST00000003640	Fosb	653.172	85.4704	288.678	793.023				ENSMUST00000087321	Ppp1r3c	10262.2	28541.6	2630.27	4741.64					ENSMUST00000045289	Pnpla3	49.0155	415.266	14.0021	100.006				ENSMUST00000084031	Htra4	280.497
	ENSMUST00000170303	Gm20390	22.4036	60.2218	190.156	146.833				ENSMUST00000169108	Plec	5093.8	4206.12	1082.56	3670.12				ENSMUST00000085056	Serpina1a	18.9666	7.91946	124.318	276.115				ENSMUST00000037942	Ttll7	3832.41	8934.81	1387.64	1472.7					ENSMUST00000173869	Angptl4	40.85	335.711	32.9224	327.547				ENSMUST00000087883	Col3a1	7557.18
	ENSMUST00000195192	Ighg2c	22.0303	4.00631	186.995	76.0355				ENSMUST00000178895	Gm9821	306.728	272.582	50.0969	68.354				ENSMUST00000075312	Ttr	4.00374	7.0083	70.1078	250.944				ENSMUST00000099626	Fibin	307.413	1731.45	211.776	215.233					ENSMUST00000115007	Cyren	33.0807	284.128	69.6267	66.0723				ENSMUST00000003640	Fosb	653.172
	ENSMUST00000074018	Mup20	6.01718	14.0398	105.642	855.092				ENSMUST00000021903	Gadd45g	1753.89	508.975	357.379	464.744				ENSMUST00000078869	Serpina1d	9.80528	10.0843	75.4952	229.194				ENSMUST00000036181	Car14	423.695	2024.5	296.952	266.855					ENSMUST00000044804	Cdsn	6.98366	155.735	7.02724	78.1				ENSMUST00000001547	Col1a1	7918.5
	ENSMUST00000079735	Rpl30	306.063	1370.23	2192.44	2266.66				ENSMUST00000044331	Kat6a	341.661	1056.52	58.5966	803.368				ENSMUST00000035918	Cyp3a11	2.994	5.99162	42.1435	219.316				ENSMUST00000074416	Prima1	46.4057	220.66	12.9527	13.9835					ENSMUST00000055518	Pik3r1	633.311	4324.55	651.541	446.79				ENSMUST00000023329	Retnla	478.201
	ENSMUST00000154078	Akap5	16.9375	61.7587	143.942	160.312				ENSMUST00000099195	Pde7a	1676.78	1522.27	409.018	487.389				ENSMUST00000047286	Mat1a	0.997269	2.9939	37.1647	206.133				ENSMUST00000037472	Leng8	2356.17	2310.26	336.663	385.478					ENSMUST00000076657	Ndufa3	251.13	1749.29	3076.48	3598.54				ENSMUST00000081799	Sgsm2	129.564
	ENSMUST00000034588	Apoa1	13.0248	1.00205	129.729	188.873				ENSMUST00000021271	Per1	1598.48	642.446	395.459	593.562				ENSMUST00000023583	Ahsg	10.4737	9.00069	83.8246	199.043				ENSMUST00000172753	Hspa1b	585.682	14223.6	275.126	2420.14					ENSMUST00000074043	Klf10	188.989	1277.76	368.778	648.329				ENSMUST00000026879	Gdap1	454.868
	ENSMUST00000081035	Mpeg1	111.641	58.8545	769.9	140.248				ENSMUST00000165978	Tecpr2	779.036	888.317	166.069	218.162				ENSMUST00000034588	Apoa1	13.0248	1.00205	129.729	188.873				ENSMUST00000087328	Hspa1a	662.076	14209.6	301.165	2569.86					ENSMUST00000009777	G0s2	186.652	1268.23	641.288	667.375				ENSMUST00000110866	Mcf2l	445.452
	ENSMUST00000028515	Chrna1	368.152	532.152	2068.14	1240.8				ENSMUST00000065796	Jak2	1138.13	345.768	284.292	603.194				ENSMUST00000033040	Pak1	555.873	179.63	1017.83	1221.94				ENSMUST00000039769	Sntb1	233.212	905.587	122.655	115.203					ENSMUST00000111635	Xirp1	6112.51	33578.5	2870.22	6564.6				ENSMUST00000057019	Aplnr	334.005
	ENSMUST00000001046	S100a4	82.1408	93.8967	501.898	256.939				ENSMUST00000177545	Gm20605	302.052	408.825	58.165	58.9612				ENSMUST00000165033	Egr1	2266.84	828.96	2974.26	4690.36				ENSMUST00000022353	Mss51	1863.57	7249.55	637.454	1245					ENSMUST00000033098	Bcat2	90.9709	644.571	1046.49	840.132				ENSMUST00000135383	Engase	134.636
	ENSMUST00000146468	Lgals3	123.728	146.189	681.787	266.771				ENSMUST00000162293	Grip2	101.93	80.1938	10.2258	55.5688				ENSMUST00000221657	Fktn	380.834	16.6876	88.0994	204.237				ENSMUST00000002989	Arrdc2	2921.41	997.874	159.546	167.189					ENSMUST00000079413	Fkbp5	1226.81	6881.4	601.769	423.837				ENSMUST00000065499	Prr5	123.85
	ENSMUST00000234194	Osbpl1a	88.568	359.088	495.242	464.97				ENSMUST00000188712	Fam135a	102.779	164.01	11.6182	118.541				ENSMUST00000029837	Uox	1.99523	0.998246	26.1031	167.218				ENSMUST00000111978	Taok3	77.4708	193.609	121.782	12.6808					ENSMUST00000206589	Fasn	625.104	3428.7	623.162	2646.02				ENSMUST00000105286	Kera	121.766
	ENSMUST00000147337	Mapkap1	77.2289	317.186	456.792	237.967				ENSMUST00000087908	Stx16	622.095	394.887	144.207	227.383				ENSMUST00000026700	Map3k7cl	384.69	125.957	541.71	760.704				ENSMUST00000024035	Gabrr2	25.9691	186.706	2.86054	13.0098					ENSMUST00000021506	Serpina3n	107.825	714.982	209.602	588.629				ENSMUST00000055294	Grem2	272.184
	ENSMUST00000025511	Rps14	751.787	2205.2	3589.2	4240.39				ENSMUST00000085102	Cish	640.934	39.9271	156.639	193.207				ENSMUST00000102745	Tnfaip2	900.95	241.717	1660.2	1377.38				ENSMUST00000197679	Il6ra	140.239	708.775	185.358	116.892					ENSMUST00000099626	Fibin	307.413	1731.45	211.776	215.233				ENSMUST00000120879	Pgap2	248.325
	ENSMUST00000169169	Tnnc1	760.174	863.557	3563.25	1590.08				ENSMUST00000146030	Atcay	202.396	49.887	32.1537	26.041				ENSMUST00000031398	Hpd	1.99991	3.00097	26.0171	160.759				ENSMUST00000128727	Actr3b	167.523	231.274	73.122	24.5557					ENSMUST00000066560	Glb1l2	43.2763	325.603	91.4892	136.608				ENSMUST00000064285	Glcci1	209.915
	ENSMUST00000094505	Dennd1b	34.7391	467.777	254.17	225.331				ENSMUST00000029480	Prpf38b	355.168	403.738	78.4573	296.773				ENSMUST00000025932	Shoc2	754.638	56.1848	273.641	404.016				ENSMUST00000118196	Zcchc2	394.641	914.583	219.06	164.843					ENSMUST00000107796	Slc25a51	109.797	609.235	917.153	922.115				ENSMUST00000105363	Gamt	256.587
	ENSMUST00000121503	Tpm3	1017.85	861.059	4496.33	1968.47				ENSMUST00000084578	Musk	415.114	275.668	100.052	154.547				ENSMUST00000055294	Grem2	272.184	39.909	339.701	311.504				ENSMUST00000147272	Zcchc7	677.844	645.33	130.925	111.895					ENSMUST00000166554	Gprasp1	61.9323	337.314	66.0937	189.645				ENSMUST00000102656	Foxo6	210.531
	ENSMUST00000092163	Lyz2	1312.04	1315.89	5301.77	2220.44				ENSMUST00000050003	1700001O22Rik	373.977	31.9874	86.1548	43.0257				ENSMUST00000003762	Has1	7.98663	13.9845	28.0826	159.155				ENSMUST00000177545	Gm20605	302.052	408.825	58.165	58.9612					ENSMUST00000002846	Gnmt	14.0268	127.26	26.9438	141.905				ENSMUST00000105661	Plekhg5	183.219
	ENSMUST00000078756	H2ac18	10.8927	37.7269	108.179	73.1239				ENSMUST00000221657	Fktn	380.834	16.6876	88.0994	204.237				ENSMUST00000073870	Dupd1	470.569	41.0587	546.396	299.365				ENSMUST00000137497	Arhgap26	129.395	368.59	130.054	62.8368					ENSMUST00000024035	Gabrr2	25.9691	186.706	2.86054	13.0098				ENSMUST00000174699	H2-Q6	205.93
	ENSMUST00000176010	Rpl41	1020.37	2449.34	4087.57	3917.3				ENSMUST00000033731	Zfp275	217.145	183.477	43.4068	190.358				ENSMUST00000029183	Fam83d	91.8248	41.9447	268.88	294.681				ENSMUST00000111635	Xirp1	6112.51	33578.5	2870.22	6564.6					ENSMUST00000020546	Stc2	33.8956	203.522	103.509	70.1135				ENSMUST00000090554	Trp53i11	199.731
	ENSMUST00000173844	Rps28	639.265	1372.35	2754.07	2326.17				ENSMUST00000065588	Gbp10	267.512	128.596	66.42	54.5673				ENSMUST00000045035	Apoc1	19.3237	22.3219	58.6789	183.86				ENSMUST00000059295	Syt12	104.467	211.685	46.4975	35.6207					ENSMUST00000041331	Scd1	3585.45	18760.4	4599.79	19894.8				ENSMUST00000037341	Nhsl1	197.257
	ENSMUST00000032342	Mgp	573.488	616.587	2292	1352.24				ENSMUST00000059644	Rbm33	1104.2	1162.68	278.848	291.569				ENSMUST00000027144	Cps1	0.996541	1.9945	35.1945	132.24				ENSMUST00000102641	Bmp8a	10.9849	94.7513	1.00255	3.00252					ENSMUST00000107812	Ift80	13.1254	109.738	12.474	98.1609				ENSMUST00000023075	C1qtnf6	196.593
	ENSMUST00000080606	Mup19	39.8263	17.417	256.514	156.399				ENSMUST00000117202	Gm10600	151.956	137.701	26.3676	26.7815				ENSMUST00000093166	Cyfip2	123.814	46.8667	327.138	303.636				ENSMUST00000093852	Zbtb16	1558.32	3092.5	617.978	639.392					ENSMUST00000005620	Dnajb1	278.535	1466.04	370.567	1023.11				ENSMUST00000076422	Thpo	165.762
	ENSMUST00000108430	Rps19	307.48	466.961	1341.63	1204.29				ENSMUST00000046073	Kdm2b	183.767	36.9939	38.5918	206.882				ENSMUST00000022145	Serf1	49.4312	20.1579	149.285	172.355				ENSMUST00000026500	Avil	263.989	555.91	87.2899	111.094					ENSMUST00000197679	Il6ra	140.239	708.775	185.358	116.892				ENSMUST00000023482	B4galt4	153.685
	ENSMUST00000079697	Mup7	46.5033	13.8721	273.168	148.18				ENSMUST00000110612	Hypk	138.642	105.857	24.1473	17.1718				ENSMUST00000120879	Pgap2	248.325	35.6495	182.695	256.298				ENSMUST00000092788	Tmem100	521.566	1551.09	445.941	314.339					ENSMUST00000087638	Aldh1a1	1136.85	5421.53	633.864	622.917				ENSMUST00000114232	H2-DMb1	94.7052
	ENSMUST00000029987	Aldob	2.99538	16.983	75.2081	669.72				ENSMUST00000032476	Slc2a3	162.499	621.202	35.1732	44.0714				ENSMUST00000029645	Tdo2	1.99433	5.98717	25.0812	130.197				ENSMUST00000023829	Cdkn1a	739.181	3653.27	752.453	907.61					ENSMUST00000021698	Hsp90aa1	1064.45	4964.24	1197.02	2259.59				ENSMUST00000099945	Amd1	41631
	ENSMUST00000031840	Gpnmb	106.682	92.8545	493.388	170.851				ENSMUST00000100329	Ndor1	145.104	120.908	31.1189	71.6416				ENSMUST00000080606	Mup19	39.8263	17.417	256.514	156.399				ENSMUST00000045303	Spns2	1892.78	3031.93	1007.2	703.351					ENSMUST00000023829	Cdkn1a	739.181	3653.27	752.453	907.61				ENSMUST00000102917	Col15a1	1344.43
	ENSMUST00000068798	4933434E20Rik	106.308	464.443	488.696	681.719				ENSMUST00000109426	Arhgef28	113.204	95.7409	19.3971	88.4388				ENSMUST00000108285	Cibar1	154.968	51.8714	305.586	288.161				ENSMUST00000053764	Foxo1	1741.01	2860.12	743.584	680.813					ENSMUST00000036181	Car14	423.695	2024.5	296.952	266.855				ENSMUST00000177715	Ighm	1222.93
	ENSMUST00000133967	Tmem256	145.357	311.496	612.287	649.823				ENSMUST00000068448	Gm9964	132.657	95.77	28.0883	23.4981				ENSMUST00000079697	Mup7	46.5033	13.8721	273.168	148.18				ENSMUST00000026740	Col7a1	371.541	460.849	98.602	87.9045					ENSMUST00000102641	Bmp8a	10.9849	94.7513	1.00255	3.00252				ENSMUST00000019038	Septin9	512.566
	ENSMUST00000030535	Cda	3.01144	5.01804	72.6621	55.9156				ENSMUST00000006136	Dnase1	59.9995	35.7785	4.00413	7.74905				ENSMUST00000085054	Serpina1e	12.2219	3.00272	74.0307	114.93				ENSMUST00000035024	Slc25a36	471.55	2007.12	425.135	468.132					ENSMUST00000027067	Gsta3	18.5421	120.91	34.5863	198.882				ENSMUST00000031668	Col1a2	6841.41
	ENSMUST00000206794	Cdipt	66.4974	610.408	319.337	201.197				ENSMUST00000065573	Gpatch2	128.262	129.669	31.5094	88.2758				ENSMUST00000020161	Arg1	3.9988	3.0003	15.0153	110.038				ENSMUST00000140312	Son	1247.62	1961.6	687.385	462.392					ENSMUST00000034785	Glce	22.4461	131.256	147.326	196.699				ENSMUST00000044019	Slc41a3	1929.61
	ENSMUST00000109745	Gcdh	77.8531	372.451	347.642	373.888				ENSMUST00000179734	BX666061.1	99.8672	58.089	18.6203	9.26232				ENSMUST00000032228	Mug1	3.98681	0.997452	34.1751	107.627				ENSMUST00000059644	Rbm33	1104.2	1162.68	278.848	291.569					ENSMUST00000035024	Slc25a36	471.55	2007.12	425.135	468.132				ENSMUST00000095114	Ccl21a	390.841
	ENSMUST00000026318	Sat1	68.4263	131.67	315.607	237.488				ENSMUST00000107696	Zfp189	66.8284	103.803	8.05971	75.1039				ENSMUST00000102656	Foxo6	210.531	31.9473	285.241	196.246				ENSMUST00000165978	Tecpr2	779.036	888.317	166.069	218.162					ENSMUST00000106602	Rpl38	202.497	995.827	2001.97	1925.1				ENSMUST00000120173	Snrk	1084.42
	ENSMUST00000107456	Fam174b	32.9227	48.9166	195.761	163.209				ENSMUST00000134982	Gm14296	111.706	87.8341	26.2815	39.5688				ENSMUST00000074557	H2-Eb1	534.505	15.018	1483.82	135.969				ENSMUST00000103213	Nle1	207.418	620.529	116.764	127.495					ENSMUST00000024698	Tnfrsf12a	448.32	1796.7	320.581	611.324				ENSMUST00000005069	Nmrk2	2078.07
	ENSMUST00000120655	Mmp12	2.99936	34.5151	70.4804	29.2147				ENSMUST00000090020	Osbpl7	111.664	67.8447	26.8852	66.1048				ENSMUST00000040655	H2-Aa	737.967	35.0512	2443.8	206.924				ENSMUST00000152420	Osgin1	355.998	767.674	461.265	185.437					ENSMUST00000109823	Gck	197.6	929.713	18.4364	32.0363				ENSMUST00000099126	Mafb	1525.71
	ENSMUST00000118830	Vps29	64.7023	143.66	289.595	178.291				ENSMUST00000107257	Gm27029	81.7212	9.49233	10.9608	3.56775				ENSMUST00000046073	Kdm2b	183.767	36.9939	38.5918	206.882				ENSMUST00000136513	Napb	461.519	742.898	179.917	180.427					ENSMUST00000079735	Rpl30	306.063	1370.23	2192.44	2266.66				ENSMUST00000222435	Ftl1-ps1	118.51
	ENSMUST00000037376	Nagk	7.45893	54.5942	87.7741	97.0239				ENSMUST00000123121	Dusp15	102.806	48.8531	22.2596	22.3573				ENSMUST00000064922	Junb	1264.52	632.58	2513.31	3385.23				ENSMUST00000123178	Ccp110	51.1437	90.4336	15.4597	6.38251					ENSMUST00000089771	Rnase13	4.99962	78.0231	7.00492	8.00193				ENSMUST00000098391	Pcsk6	774.548
	ENSMUST00000075312	Ttr	4.00374	7.0083	70.1078	250.944				ENSMUST00000073961	Ptpre	90.7646	63.827	17.523	59.1067				ENSMUST00000062572	Fzd9	986.086	269.108	993.749	1410.55				ENSMUST00000166984	Fubp1	346.407	636.237	162.228	153.176					ENSMUST00000081619	Sh3pxd2a	323.244	1321.42	666.218	1173.31				ENSMUST00000145944	Podxl2	726.894
	ENSMUST00000208950	Pet100	47.217	68.9649	221.804	167.803				ENSMUST00000024004	Ccl25	55.6683	10.5037	4.59094	22.1077				ENSMUST00000054002	Socs3	303.328	247.607	680.281	1321.61				ENSMUST00000026866	Sclt1	82.7851	92.6301	54.8163	7.13798					ENSMUST00000023593	Adipoq	290.118	1221.22	338.007	981.024				ENSMUST00000057612	Ssc5d	514.346
	ENSMUST00000034785	Glce	22.4461	131.256	147.326	196.699				ENSMUST00000065871	Zfp229	102.041	61.844	24.6636	121.194				ENSMUST00000089207	Zfp120	13.7192	34.6972	181.909	187.662				ENSMUST00000117721	Zkscan3	356.084	356.693	21.9687	72.3726					ENSMUST00000068798	4933434E20Rik	106.308	464.443	488.696	681.719				ENSMUST00000044248	Podn	388.232
	ENSMUST00000000299	Itgb2	29.9374	28.483	162.402	105.146				ENSMUST00000087321	Ppp1r3c	10262.2	28541.6	2630.27	4741.64				ENSMUST00000040828	H2-Ab1	734.587	22.042	2045	153.975				ENSMUST00000045289	Pnpla3	49.0155	415.266	14.0021	100.006					ENSMUST00000109745	Gcdh	77.8531	372.451	347.642	373.888				ENSMUST00000023053	Col14a1	244.378
	ENSMUST00000023583	Ahsg	10.4737	9.00069	83.8246	199.043				ENSMUST00000072292	Zfp280c	79.38	101.546	14.5337	88.595				ENSMUST00000103132	Krt222	55.3633	29.9413	100.977	166.299				ENSMUST00000090134	Pdlim5	8541.92	18972.8	4950.75	5127.92					ENSMUST00000036497	Prkar2b	103.707	440.718	69.2966	282.279				ENSMUST00000081525	Paqr7	115.932
	ENSMUST00000226145	Otulinl	10.1297	26.949	82.1529	18.0845				ENSMUST00000171564	Mars1	947.692	852.647	244.403	832.471				ENSMUST00000100483	Aimp2	2068	882.914	3174.36	3588.56				ENSMUST00000162650	Cd46	158.419	238.558	56.8116	45.0845					ENSMUST00000118470	Skil	98.5173	405.015	233.078	276.674				ENSMUST00000068063	Tgtp1	83.219
	ENSMUST00000085056	Serpina1a	18.9666	7.91946	124.318	276.115				ENSMUST00000087216	Nfxl1	81.756	96.3297	16.7474	54.0949				ENSMUST00000111332	Pcp4l1	1408.49	616.128	2209.01	2627.5				ENSMUST00000030183	Car9	17.2822	83.9151	11.0307	6.00551					ENSMUST00000115808	Ammecr1l	42.1924	221.532	82.975	59.9741				ENSMUST00000036462	Fam214b	377.19
	ENSMUST00000081554	P2rx4	42.4561	43.6321	178.972	104.048				ENSMUST00000199808	Sbno1	761.585	360.249	198.138	666.869				ENSMUST00000177715	Ighm	1222.93	244.774	2813.48	1210.82				ENSMUST00000099153	Ttc14	299.701	345.054	92.4567	80.862					ENSMUST00000203450	Syn2	15.9302	103.675	29.6881	37.2009				ENSMUST00000058659	Tst	391.233
	ENSMUST00000112076	Clec7a	15.64	6.99069	115.159	31.6433				ENSMUST00000111333	Zfp408	84.2239	76.8265	18.4303	36.0078				ENSMUST00000229428	Tmem106c	81.1629	22.7108	177.607	146.55				ENSMUST00000071065	Nfil3	834.694	2546.3	416.396	679.635					ENSMUST00000234194	Osbpl1a	88.568	359.088	495.242	464.97				ENSMUST00000107257	Gm27029	81.7212
	ENSMUST00000072602	Hvcn1	9.353	10.4817	79.9649	7.81782				ENSMUST00000023920	Tmem52	908.049	1713.46	252.724	165.023				ENSMUST00000033185	Hpx	5.99777	3.00009	41.0458	91.0342				ENSMUST00000095948	Habp2	79.241	227.888	41.9659	44.0702					ENSMUST00000021346	Tshr	11.7263	94.351	11.0564	79.5054				ENSMUST00000114840	Thy1	331.945
	ENSMUST00000024791	Trem2	5.00765	3.00514	65.3534	9.40488				ENSMUST00000001109	Mfsd10	72.1396	32.2218	12.6626	57.7097				ENSMUST00000028780	Chac1	1334.97	467.521	615.141	1940.03				ENSMUST00000220443	Cep85l	1473.86	1688.14	499.945	439.853					ENSMUST00000147337	Mapkap1	77.2289	317.186	456.792	237.967				ENSMUST00000098441	Col6a6	306.743
	ENSMUST00000065289	Clec12a	6.47466	11.9814	73.2672	13.0157				ENSMUST00000108511	Wscd1	78.8034	31.9425	15.9882	37.0501				ENSMUST00000029848	Col24a1	121.545	23.9297	93.5476	145.28				ENSMUST00000034982	Tfdp2	890.82	1684.25	510.315	444.766					ENSMUST00000109526	Nnat	55.0169	266.731	129.035	173.941				ENSMUST00000017590	C1qtnf1	275.334
	ENSMUST00000064371	Magi3	22.2285	74.321	120.351	44.519				ENSMUST00000103033	Tmem94	1865.72	1156.22	614.41	1037.54				ENSMUST00000029630	Fga	7.98678	3.99562	48.1403	91.0878				ENSMUST00000069994	St3gal5	1585.56	2813.93	851.448	781.639					ENSMUST00000022353	Mss51	1863.57	7249.55	637.454	1245				ENSMUST00000112428	Zfp384	292.856
	ENSMUST00000081721	Ezh2	9.27939	25.7992	74.3714	51.3478				ENSMUST00000026740	Col7a1	371.541	460.849	98.602	87.9045				ENSMUST00000081525	Paqr7	115.932	20.6475	200.457	139.096				ENSMUST00000090750	Pde4dip	35825.2	94333	20329.3	28066.8					ENSMUST00000025079	Svil	748.261	2948.13	1413.97	1827.02				ENSMUST00000117276	Slc39a3	261.627
	ENSMUST00000063989	Zfp438	31.465	85.3306	125.556	77.7034				ENSMUST00000135131	Ankrd9	1028.74	1272.6	343.195	352.642				ENSMUST00000001720	Tat	1.99592	3.99427	32.1109	88.1005				ENSMUST00000135131	Ankrd9	1028.74	1272.6	343.195	352.642					ENSMUST00000095464	Odf3l2	883.542	3159.4	37.9898	36.9972				ENSMUST00000119429	Myl1	197081
	ENSMUST00000224707	Rce1	18.9686	67.1492	102.567	46.1282				ENSMUST00000066345	Clec16a	855.35	345.785	268.191	544.073				ENSMUST00000145944	Podxl2	726.894	164.19	572.728	735.613				ENSMUST00000023099	Slc38a2	4622.41	10587.1	2403.58	3156.48					ENSMUST00000034214	Mt2	278.405	1100.94	572.778	773.951				ENSMUST00000028806	Smox	5608.79
	ENSMUST00000049209	Gc	15.7879	13.9909	95.2103	358.994				ENSMUST00000113712	Tia1	303.119	136.47	78.3445	41.8787				ENSMUST00000028252	Grb14	325.565	119.25	422.036	566.122				ENSMUST00000227049	Zc3h13	395.482	291.783	282.78	72.4501					ENSMUST00000115134	Atp1b4	64.7947	261.365	78.3952	87.1455				ENSMUST00000020145	Sgk1	5150.63
	ENSMUST00000009329	Ccl8	7.08668	1.01088	65.9229	7.95802				ENSMUST00000030025	Nr4a3	288.975	955.416	75.2559	668.783				ENSMUST00000108836	Irgm2	348.195	106.45	450.115	523.568				ENSMUST00000115007	Cyren	33.0807	284.128	69.6267	66.0723					ENSMUST00000151911	Piga	4.87139	68.8419	8.19143	15.5607				ENSMUST00000066912	Iigp1	179.177
	ENSMUST00000002080	Pdzd4	6.98144	23.9435	63.3122	51.0829				ENSMUST00000065211	Srr	292.29	184.414	77.6618	341.429				ENSMUST00000048486	Fgg	6.99363	0.999558	29.148	83.4259				ENSMUST00000099683	Gm10800	55.6355	109.559	79.4211	16.2921					ENSMUST00000016383	Lonrf3	16.9571	100.813	15.0624	17.801				ENSMUST00000130310	Cpeb1	1458.24
	ENSMUST00000040065	Tlr13	7.97512	7.98093	64.3201	15.0246				ENSMUST00000111178	Efr3b	303.054	89.9349	83.222	14.0566				ENSMUST00000164263	Tiam1	143.911	103.515	332.575	483.574				ENSMUST00000091892	Ctxn3	376.417	1070.13	371.96	298.62					ENSMUST00000035804	Cdo1	258.544	976.465	251.28	988.379				ENSMUST00000113747	Plcd4	2616.35
	ENSMUST00000000193	Ccl2	12.0511	5.01999	83.5597	70.8787				ENSMUST00000122328	Pxdn	638.373	350.944	208.567	150.157				ENSMUST00000050487	Cd74	2078.07	94.07	4840.7	457.979				ENSMUST00000084125	Tardbp	652.512	796.182	225.725	215.5					ENSMUST00000039769	Sntb1	233.212	905.587	122.655	115.203				ENSMUST00000207684	Gdf1	90.4184
	ENSMUST00000025542	Psat1	12.2188	77.6573	83.5294	79.0993				ENSMUST00000161779	Hipk2	603.138	382.854	194.806	299.381				ENSMUST00000117276	Slc39a3	261.627	56.0903	205.483	293.357				ENSMUST00000011934	Ttn	92835.6	119033	39155.6	37649.6					ENSMUST00000074416	Prima1	46.4057	220.66	12.9527	13.9835				ENSMUST00000097653	Col6a3	1935.11
	ENSMUST00000193201	P2ry1	26.3371	26.2451	105.353	132.778				ENSMUST00000231700	Zdhhc23	419.511	715.781	128.731	229.781				ENSMUST00000132151	Fsd1l	113.629	53.6486	182.453	286.391				ENSMUST00000052029	Ppip5k1	780.026	697.236	353.29	178.943					ENSMUST00000032476	Slc2a3	162.499	621.202	35.1732	44.0714				ENSMUST00000026148	Cbr2	913.366
	ENSMUST00000053558	Ankrd37	2.95702	19.8563	52.8204	53.941				ENSMUST00000036555	Myo5c	472.587	659.509	151.813	169.24				ENSMUST00000066852	Ostn	311.964	84.0219	371.281	404.115				ENSMUST00000077853	Prpf4b	659.558	908.479	266.392	257.606					ENSMUST00000025718	Ankrd1	185.025	664.909	184.387	173.121				ENSMUST00000062572	Fzd9	986.086
	ENSMUST00000078869	Serpina1d	9.80528	10.0843	75.4952	229.194				ENSMUST00000235017	Sap130	273.143	239.671	76.3193	131.462				ENSMUST00000000049	Apoh	6.00547	11.0128	30.8725	99.4512				ENSMUST00000178895	Gm9821	306.728	272.582	50.0969	68.354					ENSMUST00000105782	Rsc1a1	48.5781	210.626	116.295	110.703				ENSMUST00000102745	Tnfaip2	900.95
	ENSMUST00000067532	Ms4a7	12.0027	9.37631	76.4937	19.0019				ENSMUST00000200045	Gbp6	309.796	424.544	92.5501	117.893				ENSMUST00000102840	Ass1	96.9113	89.9601	208.677	408.255				ENSMUST00000025718	Ankrd1	185.025	664.909	184.387	173.121					ENSMUST00000022986	Fbxo32	5701.25	17705.6	6342.87	7308.4				ENSMUST00000029625	Sfrp2	65.8993
	ENSMUST00000098444	Pard6a	13.9842	21.7482	79.6337	71.4919				ENSMUST00000170580	Kcnf1	225.246	724.13	59.3138	18.0314				ENSMUST00000048246	Fgb	4.98489	4.98852	31.1508	85.1357				ENSMUST00000036555	Myo5c	472.587	659.509	151.813	169.24					ENSMUST00000040514	Irs2	1148.02	3670.63	1107.55	2010.45				ENSMUST00000092162	Lyz1	202.095
	ENSMUST00000095450	Serpina1b	17.478	7.81604	86.1724	411.584				ENSMUST00000004505	Npc1l1	46.8474	36.9074	3.01558	2.00341				ENSMUST00000056890	Fbxl22	105.207	49.5444	269.551	248.922				ENSMUST00000101617	Flnc	11839	26249	7084.25	8453.76					ENSMUST00000050073	Dnajb4	1316.7	4175.51	1106.71	1631.7				ENSMUST00000056950	Rin3	606.667
	ENSMUST00000085054	Serpina1e	12.2219	3.00272	74.0307	114.93				ENSMUST00000048077	Lime1	228.464	195.794	64.4323	81.3075				ENSMUST00000105993	Nkain1	267.895	71.7005	237.299	342.609				ENSMUST00000021957	Fam193b	541.43	666.57	188.921	177.326					ENSMUST00000029440	Olfml3	277.032	961.661	586.305	320.581				ENSMUST00000001181	Col6a2	2954.27
	ENSMUST00000071798	Tnnt1	551.362	592.136	2071.14	1082.93				ENSMUST00000099153	Ttc14	299.701	345.054	92.4567	80.862				ENSMUST00000036462	Fam214b	377.19	85.7317	508.638	374.243				ENSMUST00000193932	Slc38a3	1381.62	2089.1	650.065	610.55					ENSMUST00000033739	Car5b	41.5383	186.297	79.8752	141.081				ENSMUST00000039026	Apln	86.7666
	ENSMUST00000108089	Bag1	417.461	1141.68	1649.92	1361.55				ENSMUST00000113737	Zfp142	262.824	177.667	77.84	88.0624				ENSMUST00000034351	Rrad	95.9419	69.4346	252.364	323.849				ENSMUST00000105608	Slc35e2	295.058	632.158	187.506	159.038					ENSMUST00000203220	Hnrnpa2b1	1051.19	3194.41	1960.82	2406.81				ENSMUST00000020308	Ddit4	550.421
	ENSMUST00000152208	Tnni1	654.882	817.705	2297.2	1240.53				ENSMUST00000025897	Map4k2	290.915	224.057	92.3223	153.264				ENSMUST00000030041	Ambp	5.0026	1.00083	32.9956	76.9975				ENSMUST00000098181	Pm20d2	119.149	261.456	76.0658	62.0182					ENSMUST00000032658	Csrp3	876.064	2666.83	948.802	1149.01				ENSMUST00000039390	Ky	6054.02
	ENSMUST00000166950	Sec61g	260.644	523.437	1009.59	1117.06				ENSMUST00000101638	Limk2	281.94	128.762	89.4614	267.841				ENSMUST00000039390	Ky	6054.02	1829.11	6031.34	6570.98				ENSMUST00000108951	6430548M08Rik	578.422	1539.49	449.131	440.657					ENSMUST00000030118	Dnaja1	820.016	2522.69	1109.08	1931.01				ENSMUST00000021903	Gadd45g	1753.89
	ENSMUST00000025523	Csf1r	261.577	369.952	997.58	231.124				ENSMUST00000097718	Ino80d	265.845	282.482	81.0065	187.297				ENSMUST00000005069	Nmrk2	2078.07	509.787	2597.62	1948.2				ENSMUST00000113991	Dmd	786.495	1498.16	350.401	449.86					ENSMUST00000071065	Nfil3	834.694	2546.3	416.396	679.635				ENSMUST00000053361	Gprc5c	1424.24
	ENSMUST00000089317	Magi1	16.495	84.7812	81.5767	85.91				ENSMUST00000164504	Cfap97	287.999	180.911	94.4525	315.459				ENSMUST00000113747	Plcd4	2616.35	718.994	2536.6	2596.22				ENSMUST00000019726	Plin3	782.19	1124.31	556.586	337.653					ENSMUST00000103105	Aoc3	425.296	1369.89	402.065	699.995				ENSMUST00000066296	Togaram1	150.761
	ENSMUST00000024846	Myl12a	1609.35	3224.87	5251.01	4456.04				ENSMUST00000109272	Mier3	255.117	266.285	78.2872	220.382				ENSMUST00000119429	Myl1	197081	55933.7	159087	190597				ENSMUST00000043893	Tbc1d1	588.238	1686.73	503.734	509.417					ENSMUST00000012849	Retn	117.612	419.686	138.432	413.439				ENSMUST00000029567	Gask1b	490.054
	ENSMUST00000112132	Pzp	0.996718	4.98725	45.2375	79.1368				ENSMUST00000101443	Zfp467	182.424	63.4588	48.0343	265.902				ENSMUST00000060427	Ier2	587.739	281.037	894.044	1088.45				ENSMUST00000110612	Hypk	138.642	105.857	24.1473	17.1718					ENSMUST00000030025	Nr4a3	288.975	955.416	75.2559	668.783				ENSMUST00000071555	Actg1	6604.16
	ENSMUST00000099173	Eif2s2	1003.27	2930.58	3275.15	3348.01				ENSMUST00000026500	Avil	263.989	555.91	87.2899	111.094				ENSMUST00000048289	Egr2	63.5837	17.9659	61.2572	113.157				ENSMUST00000086074	Dnm3	116.443	238.056	74.1144	55.6345					ENSMUST00000049941	Scn3b	37.7827	173.58	26.1763	58.7923				ENSMUST00000186129	Fn1	2024.04
	ENSMUST00000031327	Cxcl1	11.0287	5.01323	69.787	30.9696				ENSMUST00000049353	Zfp692	70.7323	46.0338	15.3043	84.0663				ENSMUST00000023934	Hbb-bs	5489.65	5417.35	10412.4	18504.7				ENSMUST00000027421	Trip12	984.357	917.662	953.867	265.216					ENSMUST00000077046	R3hdm2	393.92	1209.03	931.931	695.189				ENSMUST00000046073	Kdm2b	183.767
	ENSMUST00000040655	H2-Aa	737.967	35.0512	2443.8	206.924				ENSMUST00000118282	Atm	184.27	120.108	51.0357	102.55				ENSMUST00000053361	Gprc5c	1424.24	410.814	1818.95	1488.07				ENSMUST00000027941	Atf3	266.601	2257.56	153.413	751.899					ENSMUST00000044331	Kat6a	341.661	1056.52	58.5966	803.368				ENSMUST00000038684	Fhl3	5442.3
	ENSMUST00000018918	Cd68	123.086	81.6558	457.82	144.983				ENSMUST00000026266	Adpgk	244.393	153.149	78.6859	91.4021				ENSMUST00000085238	Slc8a3	1117.81	389.787	1580.48	1415.55				ENSMUST00000099946	Net1	858.335	1896.13	693.69	612.029					ENSMUST00000039559	Thbs1	304.912	928.699	399.329	960.313				ENSMUST00000160732	Prkag3	3815.53
	ENSMUST00000114050	Tmsb10	484.155	239.616	1609.46	564.401				ENSMUST00000113382	Dach2	48.9102	67.5297	5.03663	17.0346				ENSMUST00000093209	Hba-a1	4234.82	3880.35	6776.38	13529				ENSMUST00000022595	Rgcc	815.415	1644.8	588.925	537.357					ENSMUST00000024811	Pim1	276.776	866.391	360.194	1041.3				ENSMUST00000095737	Akap6	1624.48
	ENSMUST00000001051	S100a6	280.967	438.44	975.336	659.257				ENSMUST00000070878	Fkbp2	154.162	87.4037	39.025	46.7656				ENSMUST00000120173	Snrk	1084.42	217.94	1008.97	847.092				ENSMUST00000099195	Pde7a	1676.78	1522.27	409.018	487.389					ENSMUST00000170580	Kcnf1	225.246	724.13	59.3138	18.0314				ENSMUST00000146030	Atcay	202.396
	ENSMUST00000210364	Pde2a	263.201	416.399	877.994	725.914				ENSMUST00000109049	Gm2004	61.6516	52.9908	11.1397	71.6691				ENSMUST00000021674	Fos	3129.71	1669.89	3122.37	5822.99				ENSMUST00000077440	Nfat5	779.154	1370.88	553.03	431.676					ENSMUST00000205915	Plin1	268.828	824.273	291.225	604.458				ENSMUST00000115262	Msrb1	2561.67
	ENSMUST00000003569	Inmt	382.72	702.24	1262.87	941.5				ENSMUST00000154148	Gm37240	154.715	117.906	42.6155	90.7028				ENSMUST00000112132	Pzp	0.996718	4.98725	45.2375	79.1368				ENSMUST00000188090	Mdm4	840.657	1101.79	325.087	344.15					ENSMUST00000105031	Klhdc7a	44.2841	178.131	18.1057	98.085				ENSMUST00000034187	Mmp2	1779.91
	ENSMUST00000060808	Plxnb2	105.942	279.689	393.235	239.346				ENSMUST00000022353	Mss51	1863.57	7249.55	637.454	1245				ENSMUST00000059888	Itgb6	447.888	230.214	654.14	854.399				ENSMUST00000193703	Enah	355.256	1034.37	361.201	329.752					ENSMUST00000161611	Prg4	211.891	685.108	479.047	616.935				ENSMUST00000182214	Sbk2	1923.41
	ENSMUST00000075641	Npm1	434.384	1133.15	1335.95	1376.06				ENSMUST00000037942	Ttll7	3832.41	8934.81	1387.64	1472.7				ENSMUST00000027377	Igfbp5	14688	5200.3	18802.6	17305.1				ENSMUST00000013759	Fnbp4	587.051	799.677	272.431	242.195					ENSMUST00000047321	Arntl	207.167	659.307	124.713	248.211				ENSMUST00000020718	Smtn	1921.82
	ENSMUST00000009777	G0s2	186.652	1268.23	641.288	667.375				ENSMUST00000098190	Rragd	3578.39	3740.8	1300.49	2055.55				ENSMUST00000093207	Hba-a2	5597.61	4776.9	8153.94	15634.3				ENSMUST00000039782	Chd6	682.269	1015.79	360.358	322.659					ENSMUST00000001854	Slc7a10	37.2337	162.489	33.8774	66.0432				ENSMUST00000080359	Rest	175.346
	ENSMUST00000046384	C1qb	399.611	358.858	1204.8	480.769				ENSMUST00000220443	Cep85l	1473.86	1688.14	499.945	439.853				ENSMUST00000195192	Ighg2c	22.0303	4.00631	186.995	76.0355				ENSMUST00000029440	Olfml3	277.032	961.661	586.305	320.581					ENSMUST00000103213	Nle1	207.418	620.529	116.764	127.495				ENSMUST00000065796	Jak2	1138.13
	ENSMUST00000164044	Fcgr3	113.144	80.0483	396.777	144.791				ENSMUST00000110097	Wnk2	2646.07	2206.16	945.695	1666.85				ENSMUST00000101443	Zfp467	182.424	63.4588	48.0343	265.902				ENSMUST00000200045	Gbp6	309.796	424.544	92.5501	117.893					ENSMUST00000115995	Fads3	182.496	573.323	228.035	300.447				ENSMUST00000172467	Dyrk1b	1336
	ENSMUST00000030840	Angptl7	377.335	809.052	1159.56	838.176				ENSMUST00000070653	Slc16a3	7465.06	6053.97	2772.17	2466.43				ENSMUST00000106956	Myl4	117.821	35.1713	255.926	188.951				ENSMUST00000066529	Npr3	101.761	897.651	151.534	298.044					ENSMUST00000060899	Napepld	145.084	467.371	156.977	175.914				ENSMUST00000089360	Senp7	177.272
	ENSMUST00000221397	Nudt14	243.798	403.448	796.125	615.293				ENSMUST00000056623	Tmem72	1265.53	1174.31	435.565	519.905				ENSMUST00000020718	Smtn	1921.82	610.416	2086.21	2038.7				ENSMUST00000231700	Zdhhc23	419.511	715.781	128.731	229.781					ENSMUST00000038197	Mrap	36.5064	157.43	37.9242	157.985				ENSMUST00000061421	Mettl21c	1479.06
	ENSMUST00000163329	Ubl7	282.907	687.088	894.128	944.102				ENSMUST00000023101	Slc38a4	2322.51	2718.3	843.851	957.546				ENSMUST00000209061	Zfp36	800.11	419.141	1486.9	1435.8				ENSMUST00000161132	Cep295	41.5337	158.419	93.5298	31.3864					ENSMUST00000025542	Psat1	12.2188	77.6573	83.5294	79.0993				ENSMUST00000114753	Hacd1	1374.08
	ENSMUST00000040418	Chad	261.77	115.952	827.512	172.105				ENSMUST00000227653	Sorbs3	2234.35	1239.4	803.487	1155.34				ENSMUST00000030935	Prxl2b	942.982	428.379	1278.73	1428.14				ENSMUST00000219341	Stab2	226.63	339.618	82.9857	87.8308					ENSMUST00000113122	Brpf1	57.9589	211.797	146.549	186.612				ENSMUST00000053218	Dact2	165.545
	ENSMUST00000048615	Pnp	75.1602	164.361	297.233	262.627				ENSMUST00000139454	Gm28035	55.2465	51.374	7.55959	2.67988				ENSMUST00000110020	Lgmn	395.216	138.985	998.895	548.845				ENSMUST00000090942	Gon4l	424.641	607.977	222.096	193.214					ENSMUST00000102864	Rel	97.6307	294.126	121.718	133.259				ENSMUST00000066852	Ostn	311.964
	ENSMUST00000034915	Ctsh	193.4	159.23	604.246	265.344				ENSMUST00000111303	Dgkz	1023.44	800.138	352.143	366.946				ENSMUST00000080359	Rest	175.346	35.6119	128.645	183.352				ENSMUST00000206794	Cdipt	66.4974	610.408	319.337	201.197					ENSMUST00000109184	Nfatc2	95.8471	291.62	202.824	208.232				ENSMUST00000112067	Sirt4	167.665
	ENSMUST00000027906	Esrrg	122.853	231.905	412.718	366.884				ENSMUST00000078084	Rsrp1	3950.14	5291.58	1461.15	2402.54				ENSMUST00000020145	Sgk1	5150.63	1459.33	4239.67	4422.31				ENSMUST00000139803	Rev3l	302.855	591.11	236.22	188.175					ENSMUST00000034026	Hpgd	77.9311	247.906	157.289	130.08				ENSMUST00000109213	Trim7	630.224
	ENSMUST00000020687	Pttg1	181.459	379.909	566.442	521.921				ENSMUST00000041097	Ppp2r2d	833.406	530.656	294.27	450.617				ENSMUST00000160732	Prkag3	3815.53	1248.23	3927.62	3769.33				ENSMUST00000016383	Lonrf3	16.9571	100.813	15.0624	17.801					ENSMUST00000161132	Cep295	41.5337	158.419	93.5298	31.3864				ENSMUST00000033040	Pak1	555.873
	ENSMUST00000028125	Zbtb43	71.7789	203.815	266.429	296.369				ENSMUST00000084125	Tardbp	652.512	796.182	225.725	215.5				ENSMUST00000098192	Hbb-bt	457.588	808.805	1232.36	2457.3				ENSMUST00000214180	Olfr46	532.025	567.677	341.265	179.044					ENSMUST00000085050	Serpina3c	74.8623	223.691	70.2229	121.127				ENSMUST00000097420	Rnaset2a	508.986
	ENSMUST00000092459	Cd300ld3	17.5314	24.7994	76.596	32.7285				ENSMUST00000025932	Shoc2	754.638	56.1848	273.641	404.016				ENSMUST00000070918	Cmbl	972.685	605.341	1563.38	1872.24				ENSMUST00000089771	Rnase13	4.99962	78.0231	7.00492	8.00193					ENSMUST00000071250	Pygl	60.8662	198.641	120.488	242.324				ENSMUST00000028864	Fbln7	160.487
	ENSMUST00000079957	Fcer1g	146.993	107.826	449.094	143.459				ENSMUST00000028806	Smox	5608.79	1536.9	2140.28	1238.22				ENSMUST00000114753	Hacd1	1374.08	449.92	955.036	1444.28				ENSMUST00000056089	Tmem37	187.061	462.294	196.027	143.008					ENSMUST00000106435	Fbf1	68.7327	206.483	154.154	62.1719				ENSMUST00000105993	Nkain1	267.895
	ENSMUST00000228748	Hnrnpc	131.538	347.853	418.279	478.318				ENSMUST00000046274	Ralgapb	733.86	586.435	265.759	426.581				ENSMUST00000040917	Rps27l	639.179	491.533	1157.98	1536.42				ENSMUST00000204702	Hspa4l	212.455	450.951	110.039	143.548					ENSMUST00000022136	Rad17	51.0754	170.165	140.179	245.4				ENSMUST00000031565	Fscn1	420.292
	ENSMUST00000109193	Dpm1	112.256	247.443	358.684	340.059				ENSMUST00000108582	Kmt5c	148.762	44.1926	45.3816	29.5176				ENSMUST00000095737	Akap6	1624.48	491.299	1361.05	1517.8				ENSMUST00000113867	Tsc1	375.214	411.889	312.866	128.704					ENSMUST00000054742	Abra	6054.19	17768.8	5250.62	8232.47				ENSMUST00000221104	Btbd6	397.94
	ENSMUST00000100244	Olfm1	69.6081	173.759	243.885	100.031				ENSMUST00000073179	Ppp1r14bl	62.9302	103.936	13.028	27.0193				ENSMUST00000005685	Cyp2a5	0.998461	2.99703	36.0997	71.0244				ENSMUST00000117202	Gm10600	151.956	137.701	26.3676	26.7815					ENSMUST00000057314	Irs3	35.9284	141.802	41.1396	97.1088				ENSMUST00000066597	Klhl26	124.829
	ENSMUST00000080882	Atp1a3	17.9472	12.9711	76.3634	34.053				ENSMUST00000021957	Fam193b	541.43	666.57	188.921	177.326				ENSMUST00000003100	Cyp2f2	84.8912	52.9597	171.974	218.174				ENSMUST00000166737	Zfp488	244.164	350.957	203.369	107.903					ENSMUST00000114437	Ppp2r1b	42.8488	150.569	115.495	113.119				ENSMUST00000093962	Ccnd1	270.642
	ENSMUST00000001713	Gstt1	110.501	88.1797	339.973	169.887				ENSMUST00000081799	Sgsm2	129.564	6.66297	35.5705	62.1087				ENSMUST00000085102	Cish	640.934	39.9271	156.639	193.207				ENSMUST00000111178	Efr3b	303.054	89.9349	83.222	14.0566					ENSMUST00000087321	Ppp1r3c	10262.2	28541.6	2630.27	4741.64				ENSMUST00000020378	Best3	419.004
	ENSMUST00000119273	Mrpl40	112.356	184.787	338.159	221.509				ENSMUST00000062202	Sned1	505.421	406.09	176.901	159.771				ENSMUST00000108297	Pdp1	455.654	169.143	921.409	576.299				ENSMUST00000179914	Vmn1r227	43.1955	72.9517	27.5894	6.74841					ENSMUST00000052168	Otud1	2074.88	5864.99	1350.9	3084.1				ENSMUST00000029848	Col24a1	121.545
	ENSMUST00000127206	Rgs2	80.0396	88.9659	271.052	147.568				ENSMUST00000088294	Acrbp	57.9699	58.3033	10.8002	14.7264				ENSMUST00000058659	Tst	391.233	95.1331	454.521	369.123				ENSMUST00000166899	Gm21962	185.8	245.14	98.2204	65.9495					ENSMUST00000099173	Eif2s2	1003.27	2930.58	3275.15	3348.01				ENSMUST00000108836	Irgm2	348.195
	ENSMUST00000113322	Foxp1	76.333	201.256	261.446	187.609				ENSMUST00000129564	Dennd4b	2108.75	1479.97	812.717	988.088				ENSMUST00000050630	Supt3	120.781	45.3013	211.436	196.785				ENSMUST00000108492	Hif3a	75.4445	85.2987	24.1381	12.0227					ENSMUST00000007005	Acat2	23.3029	104.463	68.159	88.9601				ENSMUST00000107866	Tmem8b	394.696
	ENSMUST00000038845	Cd53	51.9469	56.5421	200.407	100.068				ENSMUST00000183096	Sipa1l3	147.115	140.869	46.2948	84.8989				ENSMUST00000112599	Acvr1	229.204	96.5495	377.054	350.253				ENSMUST00000112563	Idua	153.516	350.558	151.161	115.215					ENSMUST00000025511	Rps14	751.787	2205.2	3589.2	4240.39				ENSMUST00000002344	Metrn	342.083
	ENSMUST00000071130	Alox5ap	88.7706	86.0767	276.931	122.991				ENSMUST00000027629	Tfcp2l1	507.922	346.907	183.119	115.236				ENSMUST00000109213	Trim7	630.224	207.59	743.996	621.436				ENSMUST00000166232	Bcar1	359.844	347.304	213.414	113.394					ENSMUST00000043893	Tbc1d1	588.238	1686.73	503.734	509.417				ENSMUST00000026700	Map3k7cl	384.69
	ENSMUST00000108632	Plscr3	64.7103	57.1176	217.537	209.461				ENSMUST00000171691	Mdga1	424.963	381.031	147.826	464.023				ENSMUST00000000314	Cdh4	412.494	187.104	487.637	585.26				ENSMUST00000111532	Olfr1247	287.8	291.137	153.963	87.3982					ENSMUST00000092788	Tmem100	521.566	1551.09	445.941	314.339				ENSMUST00000111178	Efr3b	303.054
	ENSMUST00000129100	Gfra1	80.2396	72.9662	242.758	189.957				ENSMUST00000171804	Slc15a5	118.18	238.154	30.108	9.07062				ENSMUST00000097420	Rnaset2a	508.986	160.23	564.884	514.245				ENSMUST00000027629	Tfcp2l1	507.922	346.907	183.119	115.236					ENSMUST00000165027	Ifrd1	456.368	1317.81	569.099	656.539				ENSMUST00000106072	Zfp362	356.126
	ENSMUST00000063719	Tmem9	76.5313	79.9472	233.558	152.112				ENSMUST00000004343	Wars2	139.866	107.472	42.5154	77.5032				ENSMUST00000030280	Angptl3	2.99906	8.00068	16.0166	77.027				ENSMUST00000001439	Ube2c	132.784	151.352	39.1622	33.277					ENSMUST00000219238	Arid5b	468.271	1325.44	560.316	574.753				ENSMUST00000098128	Ccl21d	235.298
	ENSMUST00000060719	Tlr7	17.946	16.9611	72.0003	21.3083				ENSMUST00000042125	Ttll4	549.519	486.512	202.292	233.5				ENSMUST00000067496	Atpif1	253.792	154.475	547.466	482.896				ENSMUST00000115808	Ammecr1l	42.1924	221.532	82.975	59.9741					ENSMUST00000193703	Enah	355.256	1034.37	361.201	329.752				ENSMUST00000084947	Trmt61a	60.3689
	ENSMUST00000052296	Pthlh	47.9675	35.9916	170.263	69.0356				ENSMUST00000222435	Ftl1-ps1	118.51	19.5084	31.4166	12.2561				ENSMUST00000000193	Ccl2	12.0511	5.01999	83.5597	70.8787				ENSMUST00000020564	Shc2	166.543	150.69	59.2637	34.0499					ENSMUST00000091892	Ctxn3	376.417	1070.13	371.96	298.62				ENSMUST00000028157	Gtf3c5	229.431
	ENSMUST00000048982	Prickle1	65.8821	59.5579	209.873	153.294				ENSMUST00000001439	Ube2c	132.784	151.352	39.1622	33.277				ENSMUST00000164386	Gm20498	97.3413	45.1603	77.3175	181.193				ENSMUST00000214763	Olfr986	183.19	300.784	162.153	97.0051					ENSMUST00000171470	Lox	308.058	893.691	395.115	839.77				ENSMUST00000049572	Lipa	289.256
	ENSMUST00000086763	Adgre1	69.8085	88.8175	212.974	57.0836				ENSMUST00000093852	Zbtb16	1558.32	3092.5	617.978	639.392				ENSMUST00000165032	Snx24	198.739	71.9432	202.55	273.17				ENSMUST00000218865	Olfr539	205.288	300.216	131.589	97.9849					ENSMUST00000034215	Mt1	423.288	1173.77	585.965	713.258				ENSMUST00000041913	Fam189b	275.616
	ENSMUST00000054835	Ercc8	15.6647	48.6823	68.8238	51.788				ENSMUST00000044672	Cdk19	782.814	511.922	294.769	430.292				ENSMUST00000084947	Trmt61a	60.3689	4.70909	72.534	69.5341				ENSMUST00000136139	Gabpb2	330.932	269.706	287.541	81.8527					ENSMUST00000071233	Zfp516	236.298	690.938	224.699	380.743				ENSMUST00000057831	Cilp2	133.571
	ENSMUST00000014080	Myl2	2386.63	3045.48	7088.2	4719.55				ENSMUST00000057596	Olfr77	65.0781	22.4258	16.2979	7.14109				ENSMUST00000105686	Slc25a33	338.552	126.898	461.129	406.79				ENSMUST00000084750	Ankrd6	80.7377	149.368	41.2125	35.0595					ENSMUST00000029717	Cd1d1	31.9543	124.888	30.0782	62.0535				ENSMUST00000035889	Myo6	203.399
	ENSMUST00000159216	Selenop	2429.51	3628.18	6931.51	5065.61				ENSMUST00000207826	Zfp654	382.551	324.315	138.668	264.671				ENSMUST00000156218	Zfp938	60.2089	15.2276	102.307	91.3371				ENSMUST00000107981	Gm12394	133.704	139.657	50.5884	29.2761					ENSMUST00000108089	Bag1	417.461	1141.68	1649.92	1361.55				ENSMUST00000124899	Asb7	133.051
	ENSMUST00000018905	Mpdu1	39.4027	100.07	145.691	122.504				ENSMUST00000203248	Olfr774	130.136	97.1493	38.4514	41.9254				ENSMUST00000026469	Nab2	112.341	75.77	213.956	268.113				ENSMUST00000222106	Sirt5	250.147	259.502	103.435	78.5664					ENSMUST00000041357	Lrg1	401.975	1092.25	368.25	465.109				ENSMUST00000058738	Hs3st5	124.67
	ENSMUST00000026519	4833420G17Rik	59.7	165.45	184.724	134.334				ENSMUST00000188090	Mdm4	840.657	1101.79	325.087	344.15				ENSMUST00000110866	Mcf2l	445.452	69.5697	234.698	248.851				ENSMUST00000115134	Atp1b4	64.7947	261.365	78.3952	87.1455					ENSMUST00000044734	Rims4	44.848	148.61	38.2044	76.1341				ENSMUST00000034863	Csk	275.027
	ENSMUST00000154526	Cfb	46.8474	82.6554	161.865	105.455				ENSMUST00000098942	Spc24	317.142	212.384	111.141	90.5706				ENSMUST00000193201	P2ry1	26.3371	26.2451	105.353	132.778				ENSMUST00000234493	Vmn2r114	177.568	217.564	122.658	62.531					ENSMUST00000058119	Arxes2	23.5599	98.9159	17.9464	75.3451				ENSMUST00000088790	Ret	246.062
	ENSMUST00000166407	Ubxn1	558.957	1471.95	1658.55	1467.54				ENSMUST00000113615	Pcnx3	320.795	174.111	114.422	179.63				ENSMUST00000226213	Ermard	48.2763	29.8431	88.6477	147.081				ENSMUST00000029199	Zmat3	183.595	182.409	185.53	46.7624					ENSMUST00000089317	Magi1	16.495	84.7812	81.5767	85.91				ENSMUST00000094782	Inpp5b	216.366
	ENSMUST00000167264	Gtf2e2	34.9107	56.4447	136.512	123.231				ENSMUST00000142704	Acsl3	295.308	442.186	103.083	232.365				ENSMUST00000057598	Mblac2	74.7693	15.9624	81.4007	91.1495				ENSMUST00000093951	Spata1	39.2492	114.566	15.2356	22.3249					ENSMUST00000071898	Cpsf1	197.392	553.605	244.226	498.6				ENSMUST00000204419	Gm45140	254.101
	ENSMUST00000111442	Ccr5	14.9452	6.98148	66.5059	1.00201				ENSMUST00000077879	Vps13c	464.477	427.493	178.456	286.744				ENSMUST00000108632	Plscr3	64.7103	57.1176	217.537	209.461				ENSMUST00000105519	L3mbtl3	110.557	129.098	104.447	28.1244					ENSMUST00000163623	Nedd9	168.505	479.562	250.64	448.385				ENSMUST00000028897	Cpxm1	103.789
	ENSMUST00000061937	Ctbs	55.711	132.277	172.228	160.19				ENSMUST00000132517	Abca7	287.431	248.791	102.879	156.436				ENSMUST00000068933	Gjc1	62.9216	10.8242	122.248	80.2321				ENSMUST00000041301	Pnmt	13.0145	61.0822	0.999039	3.99878					ENSMUST00000193560	Ip6k2	18.9032	91.4489	57.9901	86.3771				ENSMUST00000064783	Mfap4	186.637
	ENSMUST00000040828	H2-Ab1	734.587	22.042	2045	153.975				ENSMUST00000136513	Napb	461.519	742.898	179.917	180.427				ENSMUST00000066296	Togaram1	150.761	29.2054	211.874	137.273				ENSMUST00000109728	Snta1	5345.33	7339.9	2985.88	2570					ENSMUST00000085133	Atp2c1	252.077	687.91	352.771	294.013				ENSMUST00000114975	Prkag2	210.037
	ENSMUST00000038160	Lum	636.651	255.615	1770.32	524.618				ENSMUST00000088001	Adnp	243.235	153.511	82.8278	95.8112				ENSMUST00000107210	Sytl2	125.035	88.9961	258.884	272.416				ENSMUST00000207918	Tacc2	2469.15	5381.34	1101.29	1861.99					ENSMUST00000159983	Lgals12	23.2403	96.2755	23.2004	41.8592				ENSMUST00000090986	Fcrls	96.8144
	ENSMUST00000122375	Golga7b	56.8594	44.3939	171.696	125.168				ENSMUST00000059270	Heatr1	245.074	208.569	87.9437	169.674				ENSMUST00000049572	Lipa	289.256	87.4172	426.794	268.372				ENSMUST00000084500	Oat	2474.98	5604.58	1949.5	1963.99					ENSMUST00000021564	Smoc1	41.8805	139.343	52.3208	176.275				ENSMUST00000066391	Sfi1	94.2154
	ENSMUST00000074557	H2-Eb1	534.505	15.018	1483.82	135.969				ENSMUST00000023779	Nr4a1	8289.11	5308.97	3392.5	8250.58				ENSMUST00000056153	Fads6	181.386	71.8239	285.527	236.416				ENSMUST00000126281	Art3	2084.8	4485.89	1681.83	1527.96					ENSMUST00000042290	Itih2	46.8754	146.709	66.2868	122.174				ENSMUST00000062370	Wdr89	183.059
	ENSMUST00000103236	Evi2a	51.7411	26.4206	164.449	51.9153				ENSMUST00000071555	Actg1	6604.16	2114.07	2729.39	2398.12				ENSMUST00000027449	Nppc	21.039	12.024	18.9619	80.9477				ENSMUST00000086199	Glul	9208.13	12848.3	6630.38	4669.98					ENSMUST00000137497	Arhgap26	129.395	368.59	130.054	62.8368				ENSMUST00000027377	Igfbp5	14688
	ENSMUST00000098911	S100a16	324.825	528.475	935.244	645.828				ENSMUST00000079205	Chpf	223.628	138.963	79.4185	151.81				ENSMUST00000054769	Blnk	53.0622	33.9622	86.9505	138.135				ENSMUST00000114991	Sema4c	190.945	216.069	129.732	66.8858					ENSMUST00000061156	Hacd2	126.629	359.202	138.653	246.382				ENSMUST00000107128	Myo7a	140.406
	ENSMUST00000035918	Cyp3a11	2.994	5.99162	42.1435	219.316				ENSMUST00000011934	Ttn	92835.6	119033	39155.6	37649.6				ENSMUST00000108634	Nlgn2	86.4196	23.3323	86.1083	116.211				ENSMUST00000106435	Fbf1	68.7327	206.483	154.154	62.1719					ENSMUST00000209885	Tfdp1	163.557	446.165	392.112	260.141				ENSMUST00000002989	Arrdc2	2921.41
	ENSMUST00000099449	Zfp808	9.54079	6.29891	57.3659	31.8129				ENSMUST00000090945	Syt11	244.163	180.427	89.3316	154.869				ENSMUST00000106048	Sirt3	146.348	78.5102	92.3461	242.451				ENSMUST00000023101	Slc38a4	2322.51	2718.3	843.851	957.546					ENSMUST00000070898	Neu2	107.783	319.117	148.355	254.347				ENSMUST00000199942	Lgi2	172.957
	ENSMUST00000046332	C1qc	388.327	425.157	1080.77	498.91				ENSMUST00000195717	Cep170	228.767	265.875	83.3721	177.122				ENSMUST00000029076	Car3	53911.7	31554.5	96324.7	88291.1				ENSMUST00000032705	Rhpn2	59.8272	174.291	53.2475	48.0736					ENSMUST00000025602	Gna14	28.9183	109.767	22.1008	24.0361				ENSMUST00000020485	Glt8d2	64.978
	ENSMUST00000090269	Actc1	9928.59	497.06	26328.6	23237.3				ENSMUST00000094463	Mn1	1986.2	1257.34	801.656	806.618				ENSMUST00000028157	Gtf3c5	229.431	64.2084	199.149	212.277				ENSMUST00000024698	Tnfrsf12a	448.32	1796.7	320.581	611.324					ENSMUST00000062024	Trarg1	96.731	285.62	75.3388	220.326				ENSMUST00000001147	Col6a1	3014.57
	ENSMUST00000124340	Dhcr7	44.3039	43.7808	149.083	125.748				ENSMUST00000012580	Hps3	104.677	35.2551	29.1855	44.7966				ENSMUST00000124899	Asb7	133.051	32.4149	108.729	132.903				ENSMUST00000069789	Lep	39.8901	1816.22	67.3003	638.225					ENSMUST00000030183	Car9	17.2822	83.9151	11.0307	6.00551				ENSMUST00000028780	Chac1	1334.97
	ENSMUST00000151698	Laptm5	354.196	237.656	989.742	308.314				ENSMUST00000075406	Szt2	238.791	194.827	88.7621	122.721				ENSMUST00000038075	Ggact	163.317	71.8949	221.489	223.86				ENSMUST00000094037	Tbx6	29.9704	74.1922	7.0139	10.0066					ENSMUST00000105245	Timeless	21.7165	87.7815	85.3624	61.1448				ENSMUST00000085238	Slc8a3	1117.81
	ENSMUST00000053293	Zscan12	43.4215	87.0263	146.769	53.0562				ENSMUST00000234131	Slc8a1	306.828	186.937	119.017	150.692				ENSMUST00000109140	Aurka	137.824	56.9567	229.547	196.946				ENSMUST00000025046	Ip6k3	1088.28	1586.56	667.5	553.611					ENSMUST00000095948	Habp2	79.241	227.888	41.9659	44.0702				ENSMUST00000077485	Zfp12	159.113
	ENSMUST00000160864	Psma3	332.987	774.633	914.009	1096.08				ENSMUST00000115571	Nr3c1	2234.78	1753.81	931.478	722.497				ENSMUST00000115100	Iqcg	113.227	44.1315	263.865	166.761				ENSMUST00000032879	Rab30	129.721	161.383	68.2258	40.6057					ENSMUST00000168747	Atp10a	86.6975	238.818	84.4638	101.183				ENSMUST00000023248	Ly6a	859.956
	ENSMUST00000076592	Iho1	2.1107	34.7174	40.6321	20.9954				ENSMUST00000111067	Lpin1	9924.28	10039.9	4234.81	4073.55				ENSMUST00000217381	Fxyd6	950.007	486.468	1319.48	1394.72				ENSMUST00000039516	Egln3	1140.08	2170.96	813.146	783.802					ENSMUST00000037376	Nagk	7.45893	54.5942	87.7741	97.0239				ENSMUST00000039413	Pde4a	1371.26
	ENSMUST00000034723	Aldh1a2	205.608	87.8844	608.991	168.182				ENSMUST00000219341	Stab2	226.63	339.618	82.9857	87.8308				ENSMUST00000096014	Atp5md	3723.11	2462.63	5556.78	6675.92				ENSMUST00000216634	Olfr735	73.2364	123.883	64.1271	27.9175					ENSMUST00000103178	Prkcz	9.89577	58.1056	35.1755	21.9541				ENSMUST00000165033	Egr1	2266.84
	ENSMUST00000098192	Hbb-bt	457.588	808.805	1232.36	2457.3				ENSMUST00000003642	Klc4	192.604	173.773	64.8967	239.855				ENSMUST00000004576	Tbccd1	109.418	28.7396	153.744	123.575				ENSMUST00000215226	Olfr1388	49.0189	66.6928	12.0577	7.99711					ENSMUST00000028125	Zbtb43	71.7789	203.815	266.429	296.369				ENSMUST00000108582	Kmt5c	148.762
	ENSMUST00000076352	Serpinb1a	48.719	24.9787	154.939	71.0596				ENSMUST00000055128	Tapt1	1181.58	1525.88	493.309	942.154				ENSMUST00000035009	Cmtm7	147.294	62.9927	257.553	198.721				ENSMUST00000051937	Rasl11b	82.9029	191.871	61.137	58.0445					ENSMUST00000063682	Pfdn4	2.62945	44.2099	157.86	159.822				ENSMUST00000024708	Tnfrsf21	721.874
	ENSMUST00000000696	Cd52	45.5508	21.2261	148.601	27.8548				ENSMUST00000044475	Ogt	3108.19	3724.92	1321.74	1386				ENSMUST00000044019	Slc41a3	1929.61	405.45	1566.78	1119.77				ENSMUST00000027137	Slc40a1	497.598	905.528	212.969	305.482					ENSMUST00000101018	Cep170b	65.9172	191.156	154.492	185.705				ENSMUST00000165819	Cers1	928.382
	ENSMUST00000074839	Ear2	13.0759	1.00533	62.5361	12.9686				ENSMUST00000022450	Tasor	285.616	201.626	113.258	149.736				ENSMUST00000092162	Lyz1	202.095	41.0578	265.833	154.536				ENSMUST00000052724	Ucn2	27.03	64.0859	2.99712	6.26994					ENSMUST00000103077	Plcd3	66.2154	191.356	86.0752	77.566				ENSMUST00000042121	H2-DMa	95.9479
	ENSMUST00000080880	Dab2	177.967	140.822	516.325	169.497				ENSMUST00000112519	Chfr	255.673	258.896	97.9197	199.555				ENSMUST00000108102	Hpn	119.815	51.9634	153.189	176.445				ENSMUST00000051209	Peg3	459.214	848.241	314.906	286.571					ENSMUST00000078647	Rab43	64.0471	185.744	161.411	127.847				ENSMUST00000102694	Ptgfrn	663.626
	ENSMUST00000087252	Lgi1	31.1467	78.7888	121.355	78.8453				ENSMUST00000105336	Dot1l	1053.1	1361.55	438.946	628.102				ENSMUST00000063682	Pfdn4	2.62945	44.2099	157.86	159.822				ENSMUST00000051558	Chd7	637.004	884.457	300.384	310.743					ENSMUST00000057625	Arxes1	3.42686	45.0706	8.08793	35.7042				ENSMUST00000115544	Srpx	126.565
	ENSMUST00000021011	Ccl7	9.03987	11.0456	55.6972	49.9107				ENSMUST00000101411	Gm29609	37.5567	10.8048	2.10001	11.9713				ENSMUST00000031984	Smarcad1	79.3804	45.1416	160.765	160.93				ENSMUST00000106540	Amy1	415.829	835.956	214.575	288.083					ENSMUST00000032705	Rhpn2	59.8272	174.291	53.2475	48.0736				ENSMUST00000055941	Atp7a	97.1179
	ENSMUST00000043098	Gadd45a	264.732	255.453	720.363	500.086				ENSMUST00000053764	Foxo1	1741.01	2860.12	743.584	680.813				ENSMUST00000102584	Ung	55.5904	45.4501	111.559	161.421				ENSMUST00000000573	Ovgp1	79.8175	120.801	42.2709	29.3289					ENSMUST00000037383	Ldah	59.7827	172.112	106.872	50.6152				ENSMUST00000108285	Cibar1	154.968
	ENSMUST00000022242	Emb	33.9139	26.6107	124.404	44.9472				ENSMUST00000077853	Prpf4b	659.558	908.479	266.392	257.606				ENSMUST00000042901	Smc4	153.218	54.8678	71.3855	181.314				ENSMUST00000037383	Ldah	59.7827	172.112	106.872	50.6152					ENSMUST00000161204	Rdh11	32.739	103.785	98.0068	83.9441				ENSMUST00000026823	Pigq	488.414
	ENSMUST00000178999	Smco4	41.0834	36.5971	138.503	69.6461				ENSMUST00000162226	Zbtb37	186.52	143.011	66.0675	63.5131				ENSMUST00000020298	Pcbd1	11.0507	2.0086	51.7023	55.8954				ENSMUST00000115628	Tango2	345.883	741.89	283.931	267.468					ENSMUST00000156597	Lrrc40	31.6165	102.297	114.242	109.16				ENSMUST00000163705	Mfsd4b1	144.144
	ENSMUST00000159786	Apbb2	160.027	189.734	457.086	344.955				ENSMUST00000003238	Foxj2	601.507	497.826	246.253	513.756				ENSMUST00000034862	Tmem266	36.4858	1.99706	46.1619	55.6456				ENSMUST00000204916	Adprhl1	379.587	934.884	260.089	341.532					ENSMUST00000038252	B3galt2	62.7533	175.456	106.652	116.233				ENSMUST00000110020	Lgmn	395.216
	ENSMUST00000027217	Ecrg4	4.01256	3.00918	44.8318	7.99029				ENSMUST00000077680	Tfe3	191.155	172.354	68.5451	184.667				ENSMUST00000023171	Hes1	408.889	206.026	668.651	603.316				ENSMUST00000082024	Mpp5	454.161	587.058	263.005	206.692					ENSMUST00000025656	Aldh1a7	17.9707	74.9333	31.0895	85.081				ENSMUST00000004681	Pnpla6	117.212
	ENSMUST00000004232	Adh1	594.237	416.023	1569.81	838.619				ENSMUST00000109936	Clmn	199.483	96.4215	72.911	66.523				ENSMUST00000028644	Cd82	116.56	49.5849	177.948	168.859				ENSMUST00000043896	Zfhx3	491.012	642.909	330.953	231.042					ENSMUST00000026519	4833420G17Rik	59.7	165.45	184.724	134.334				ENSMUST00000055872	Galr2	52.9249
	ENSMUST00000008594	Nutf2	189.277	367.632	519.902	623.847				ENSMUST00000113310	Slc25a25	1028.13	476.597	436.805	955.762				ENSMUST00000044691	Bag2	485.383	205.859	606.441	594.476				ENSMUST00000070756	Adcyap1r1	67.4719	148.33	91.4447	41.2109					ENSMUST00000038765	Inhbb	51.8346	148.636	89.4538	176.324				ENSMUST00000102501	Vps39	406.469
	ENSMUST00000038406	Akr1b8	51.0066	37.0177	152.063	80.0518				ENSMUST00000118229	Repin1	543.866	525.918	219.69	408.44				ENSMUST00000058333	Timm10b	113.275	61.7546	143.891	185.317				ENSMUST00000025602	Gna14	28.9183	109.767	22.1008	24.0361					ENSMUST00000034865	Cyp1a1	11.9726	63.8942	21.0803	56.0705				ENSMUST00000068933	Gjc1	62.9216
	ENSMUST00000004172	Hmox2	165.635	284.267	459.763	351.086				ENSMUST00000102798	Tek	525.924	310.886	214.077	339.02				ENSMUST00000081799	Sgsm2	129.564	6.66297	35.5705	62.1087				ENSMUST00000217397	Olfr90	91.9714	156.545	84.2824	46.5754					ENSMUST00000160852	Gm50387	49.4443	143.197	70.7762	63.9492				ENSMUST00000203945	Kcnj8	365.189
	ENSMUST00000022145	Serf1	49.4312	20.1579	149.285	172.355				ENSMUST00000139869	Sorbs2	885.781	1027.91	375.691	395.406				ENSMUST00000107456	Fam174b	32.9227	48.9166	195.761	163.209				ENSMUST00000006632	Zdhhc24	41.1205	94.9091	73.2729	18.8016					ENSMUST00000210655	Abcc8	21.5201	81.9628	28.0573	39.5078				ENSMUST00000060173	Samd10	87.3333
	ENSMUST00000081649	Ifitm2	845.096	1124.48	2157.63	1423.16				ENSMUST00000045167	Ehbp1	222.612	161.248	84.4184	129.574				ENSMUST00000148532	Mamstr	452.71	187.499	493.676	527.197				ENSMUST00000060947	Cldn12	421.147	350.559	319.293	121.685					ENSMUST00000099047	Gm10719	15.0352	68.587	38.7745	19.9545				ENSMUST00000004576	Tbccd1	109.418
	ENSMUST00000080751	Shisal1	12.9536	6.36634	61.4456	38.0703				ENSMUST00000162731	Zfp579	240.907	164.486	94.247	62.2244				ENSMUST00000033335	Akip1	105.206	56.1174	195.368	174.878				ENSMUST00000190341	Birc2	173.385	348.321	227.337	122.289					ENSMUST00000139609	Atg16l2	17.737	71.1341	17.6043	38.9565				ENSMUST00000015664	Ctsk	88.9632
	ENSMUST00000115776	Ube2v2	126.753	203.096	367.222	390.016				ENSMUST00000018632	Myh4	709335	597946	308962	511258				ENSMUST00000053087	Klhl23	306.988	149.619	376.97	441.403				ENSMUST00000207843	Ankrd39	107.055	132.367	40.502	36.4856					ENSMUST00000031278	Bmp3	28.1713	88.7538	44.2545	63.1194				ENSMUST00000047734	Zfp281	300.982
	ENSMUST00000093193	Dock2	38.858	19.5419	132.76	34.0641				ENSMUST00000163401	Rfx7	847.665	666.422	363.891	560.668				ENSMUST00000107252	Ptges3l	330.569	203.938	495.549	552.299				ENSMUST00000209473	Olfr635	220.2	297.691	156.894	103.457					ENSMUST00000221170	Omd	41.882	124.375	87.045	107.686				ENSMUST00000033602	Tnmd	106.016
	ENSMUST00000038675	Mrpl23	361.866	652.048	949.216	1089.96				ENSMUST00000161861	Fgd4	513.439	340.355	211.673	263.222				ENSMUST00000167323	Apold1	142.584	165.634	184.867	462.763				ENSMUST00000216261	Olfr204	99.2817	123.273	61.348	33.2511					ENSMUST00000046611	Cuzd1	29.9432	90.8814	22.0718	33.0355				ENSMUST00000106100	Zzz3	333.564
	ENSMUST00000021860	Ly86	41.0507	11.016	135.845	25.9906				ENSMUST00000086693	Mtcl1	93.7386	56.6131	25.3565	48.1448				ENSMUST00000058639	Vcpkmt	33.0651	10.021	55.8786	69.9511				ENSMUST00000234401	Vmn2r120	63.7943	97.7577	28.1441	22.0371					ENSMUST00000140770	Plekhd1	3.28744	40.9102	3.01433	1.00155				ENSMUST00000001256	Sema6b	109.728
	ENSMUST00000054356	Mtmr11	44.7479	89.8405	140.562	116.153				ENSMUST00000110485	Zscan26	450.469	401.173	181.355	262.018				ENSMUST00000102501	Vps39	406.469	146.017	271.665	408.691				ENSMUST00000051906	Akap17b	75.7279	145.592	67.3798	48.0892					ENSMUST00000093951	Spata1	39.2492	114.566	15.2356	22.3249				ENSMUST00000028252	Grb14	325.565
	ENSMUST00000046285	C1qa	477.894	385.37	1211.67	531.654				ENSMUST00000021282	Pfas	452.719	451.857	183.476	202.352				ENSMUST00000170048	A930033H14Rik	45.882	8.98292	95.4008	66.1358				ENSMUST00000139454	Gm28035	55.2465	51.374	7.55959	2.67988					ENSMUST00000041301	Pnmt	13.0145	61.0822	0.999039	3.99878				ENSMUST00000096114	Rnls	104.599
	ENSMUST00000034004	Pdgfrl	42.9776	21.9979	137.182	52.0231				ENSMUST00000048129	Piwil2	55.8114	49.0077	12.0643	21.037				ENSMUST00000055941	Atp7a	97.1179	22.586	68.6677	102.179				ENSMUST00000113712	Tia1	303.119	136.47	78.3445	41.8787					ENSMUST00000031646	Rasl11a	28.036	84.1257	41.9493	69.9732				ENSMUST00000106956	Myl4	117.821
	ENSMUST00000077693	Eif2b4	130.892	241.866	365.257	348.893				ENSMUST00000050467	Tob2	3559.75	1946.22	1549.21	1788.92				ENSMUST00000029078	Car2	158.672	116.1	287.315	334.741				ENSMUST00000070705	Rlim	373.589	245.981	424.447	83.533					ENSMUST00000214340	Ackr2	10.3829	55.8921	24.3906	92.1289				ENSMUST00000025166	Cdh2	46.8427
	ENSMUST00000193987	Gpx1	350.546	460.868	898.716	732.994				ENSMUST00000171737	Odc1	3006.29	1866.43	1305.97	1118.15				ENSMUST00000076422	Thpo	165.762	22.1167	107.801	100.224				ENSMUST00000068448	Gm9964	132.657	95.77	28.0883	23.4981					ENSMUST00000090750	Pde4dip	35825.2	94333	20329.3	28066.8				ENSMUST00000090558	Celsr2	252.698
	ENSMUST00000067354	Depp1	432.284	387.327	1076.79	260.804				ENSMUST00000027165	Cd28	100.676	55.8618	30.1542	44.0742				ENSMUST00000066597	Klhl26	124.829	24.9673	201.223	104.06				ENSMUST00000087475	Tmem237	63.2377	52.9105	49.265	4.51728					ENSMUST00000226438	Retreg1	2035.63	5390.06	2714.7	3613.31				ENSMUST00000114548	Cadm1	98.201
	ENSMUST00000110020	Lgmn	395.216	138.985	998.895	548.845				ENSMUST00000020564	Shc2	166.543	150.69	59.2637	34.0499				ENSMUST00000018476	Stk3	92.1648	46.9724	75.5664	151.207				ENSMUST00000088295	Chpf2	306.614	272.663	137.972	99.4738					ENSMUST00000043077	Thrsp	373.178	995.936	529.239	993.88				ENSMUST00000041550	Mgl2	99.8839
	ENSMUST00000161737	Hsd11b1	118.812	219.026	333.884	205.715				ENSMUST00000092891	Cacng7	499.083	372.225	212.675	202.291				ENSMUST00000063517	Spats2	90.7589	53.0159	139.603	158.42				ENSMUST00000114669	Mllt10	136.519	265.972	147.078	97.0572					ENSMUST00000029846	Ccn1	1538.6	4010.36	1658.82	2330.85				ENSMUST00000127306	Enho	222.114
	ENSMUST00000031243	Spp1	101.299	76.6652	290.51	117.739				ENSMUST00000072777	Hmga2	162.385	66.8485	57.2738	21.0331				ENSMUST00000068291	H2-Q10	22.7006	34.2891	26.6204	127.325				ENSMUST00000136776	Prodh	95.9654	222.527	103.297	77.2912					ENSMUST00000064371	Magi3	22.2285	74.321	120.351	44.519				ENSMUST00000033664	Il2rg	78.4087
	ENSMUST00000156597	Lrrc40	31.6165	102.297	114.242	109.16				ENSMUST00000027137	Slc40a1	497.598	905.528	212.969	305.482				ENSMUST00000055104	Tceal1	83.795	36.9338	128.006	131.265				ENSMUST00000099684	Gm10801	12.2633	54.4332	24.156	5.96792					ENSMUST00000041500	Srxn1	673.348	1768.42	835.374	1016.44				ENSMUST00000049230	Kcnab1	114.685
	ENSMUST00000047286	Mat1a	0.997269	2.9939	37.1647	206.133				ENSMUST00000224726	Pcx	1535.51	1410.81	667.849	764.477				ENSMUST00000111160	Akt3	127.452	117.676	259.814	330.779				ENSMUST00000035651	Lrrc17	108.809	128.94	186.579	43.0161					ENSMUST00000028178	Acvr1c	26.8944	80.7501	20.1228	73.0949				ENSMUST00000000199	Ncs1	113.624
	ENSMUST00000031255	Gpat3	43.1986	116.641	133.279	149.533				ENSMUST00000099126	Mafb	1525.71	344.271	668.035	491.736				ENSMUST00000047734	Zfp281	300.982	104.013	314.764	301.381				ENSMUST00000020546	Stc2	33.8956	203.522	103.509	70.1135					ENSMUST00000108951	6430548M08Rik	578.422	1539.49	449.131	440.657				ENSMUST00000165032	Snx24	198.739
	ENSMUST00000116629	Arid5a	35.0867	102.303	121.696	82.7059				ENSMUST00000003908	Mast2	1717.54	1558.59	756.851	697.48				ENSMUST00000030535	Cda	3.01144	5.01804	72.6621	55.9156				ENSMUST00000073179	Ppp1r14bl	62.9302	103.936	13.028	27.0193					ENSMUST00000166407	Ubxn1	558.957	1471.95	1658.55	1467.54				ENSMUST00000110116	Plcb1	75.7175
	ENSMUST00000135088	Ywhaq	244.844	419.233	612.785	668.894				ENSMUST00000021706	Traf3	431.663	171.353	183.628	189.028				ENSMUST00000097395	Gm3435	54.664	17.2651	38.2535	89.0889				ENSMUST00000077709	Tmem268	236.099	212.514	241.706	77.0494					ENSMUST00000026552	Cyp2e1	773.574	2005.51	999.262	1855.03				ENSMUST00000206400	Stambp	206.964
	ENSMUST00000029183	Fam83d	91.8248	41.9447	268.88	294.681				ENSMUST00000000542	Acvrl1	417.048	252.624	176.828	116.136				ENSMUST00000102521	Rap1gap2	172.601	110.682	278.524	308.706				ENSMUST00000054801	Mettl21e	116.19	47.7452	10.0439	2.00293					ENSMUST00000116629	Arid5a	35.0867	102.303	121.696	82.7059				ENSMUST00000101443	Zfp467	182.424
	ENSMUST00000015484	Cybb	93.6874	64.8329	271.432	87.1513				ENSMUST00000064016	Gpr17	48.6645	22.959	8.0453	8.0177				ENSMUST00000050211	Tk2	76.0613	25.2149	110.122	102.039				ENSMUST00000160708	Stxbp2	73.1589	119.536	100.786	38.4649					ENSMUST00000023610	Adamts1	1036.23	2631.15	713.978	1075.86				ENSMUST00000057598	Mblac2	74.7693
	ENSMUST00000027730	Myog	96.9651	245.042	276.303	216.106				ENSMUST00000045918	Alg3	323.881	198.478	133.486	161.077				ENSMUST00000066912	Iigp1	179.177	34.6721	319.589	124.522				ENSMUST00000075422	Mab21l1	95.7926	177.731	97.3536	62.0744					ENSMUST00000173533	Ptger3	19.9258	70.3738	30.9005	68.2745				ENSMUST00000063888	Pld4	185.773
	ENSMUST00000183431	Plac9a	27.2975	40.9436	108.021	57.5713				ENSMUST00000162650	Cd46	158.419	238.558	56.8116	45.0845				ENSMUST00000031728	Pop7	36.8313	20.1628	73.0572	93.9382				ENSMUST00000049941	Scn3b	37.7827	173.58	26.1763	58.7923					ENSMUST00000075641	Npm1	434.384	1133.15	1335.95	1376.06				ENSMUST00000031483	Pus1	102.383
	ENSMUST00000112194	Trappc2	94.9986	139.815	270.077	302.418				ENSMUST00000071648	Vegfa	3899.98	3385.75	1743.02	2624.33				ENSMUST00000046658	Mfsd4a	105.146	46.6306	154.359	143.236				ENSMUST00000107024	Arhgap27	153.56	171.897	86.3006	58.2107					ENSMUST00000022620	Chrna2	10.6217	53.8813	10.047	44.0679				ENSMUST00000173441	Psmb8	75.0617
	ENSMUST00000015664	Ctsk	88.9632	20	261.306	34.0233				ENSMUST00000043493	Ice1	926.86	841.68	410.731	604.206				ENSMUST00000076249	Ifit3b	59.0582	22.7194	117.32	96.7645				ENSMUST00000228574	Vmn1r18	130.667	177.097	77.5993	62.7119					ENSMUST00000020843	Acaca	483.348	1226.91	410.614	964.888				ENSMUST00000107816	Il12a	75.0389
	ENSMUST00000049004	Anpep	181.136	128.47	468.667	157.318				ENSMUST00000207918	Tacc2	2469.15	5381.34	1101.29	1861.99				ENSMUST00000027675	Pigr	1.3033	3.02786	19.7474	51.7572				ENSMUST00000189629	Gm42715	165.545	170.967	93.2516	58.2426					ENSMUST00000041438	Sesn1	301.487	784.908	461.362	338.623				ENSMUST00000217884	Tmem19	182.039
	ENSMUST00000114232	H2-DMb1	94.7052	6.12119	266.143	40.5439				ENSMUST00000113991	Dmd	786.495	1498.16	350.401	449.86				ENSMUST00000107356	Stat5a	196.943	86.1236	213.606	249.574				ENSMUST00000179734	BX666061.1	99.8672	58.089	18.6203	9.26232					ENSMUST00000072008	Sh3rf2	252.968	659.264	187.008	428.791				ENSMUST00000048824	Gm5617	102.158
	ENSMUST00000081103	Fcgr2b	90.82	67.9696	255.057	92.1238				ENSMUST00000003640	Fosb	653.172	85.4704	288.678	793.023				ENSMUST00000028612	Pamr1	126.684	43.9196	258.056	135.182				ENSMUST00000022744	Gdnf	16.9497	54.8764	13.0622	7.01097					ENSMUST00000097776	Cnnm3	154.635	413.257	379.249	242.883				ENSMUST00000102732	Fap	159.755
	ENSMUST00000026428	Myl6b	94.1862	94.1984	261.429	127.911				ENSMUST00000005507	Mlxipl	1360.65	661.599	611.235	285.903				ENSMUST00000001046	S100a4	82.1408	93.8967	501.898	256.939				ENSMUST00000115308	Trp63	85.7408	175.195	67.1893	64.5395					ENSMUST00000224707	Rce1	18.9686	67.1492	102.567	46.1282				ENSMUST00000040824	Dpm3	153.868
	ENSMUST00000112700	Maged2	142.987	130.283	372.484	195.491				ENSMUST00000076169	Mtx3	267.03	176.446	109.624	114.214				ENSMUST00000170901	Ccne2	86.5921	23.5755	115.093	94.4712				ENSMUST00000094287	Ctcfl	200.531	166.925	96.1651	60.316					ENSMUST00000141740	4932438A13Rik	174.858	454.682	274.465	298.397				ENSMUST00000108634	Nlgn2	86.4196
	ENSMUST00000180159	Polr2k	93.2214	153.188	258.829	304.7				ENSMUST00000170223	Adcy4	303.163	281.358	128.375	114.341				ENSMUST00000234410	Zfp521	184.756	77.4567	120.138	222.12				ENSMUST00000112210	Prkcd	142.918	155.778	106.39	55.8789					ENSMUST00000052011	Tle4	192.732	496.662	353.198	284.746				ENSMUST00000170901	Ccne2	86.5921
	ENSMUST00000233430	Mea1	162.842	249.873	413.518	394.728				ENSMUST00000001202	Ocrl	305.348	309.533	130.363	175.69				ENSMUST00000141159	D430041D05Rik	87.778	35.8016	92.0234	121.581				ENSMUST00000139820	Adat1	194.713	162.843	104.869	60.0978					ENSMUST00000035101	Csrnp1	125.547	337.488	153.723	178.949				ENSMUST00000111493	Ptprj	152.533
	ENSMUST00000031320	Pf4	127.797	112.926	335.509	165.35				ENSMUST00000030944	Ccnl2	465.169	485.608	201.696	227.226				ENSMUST00000028389	Frzb	158.573	72.8537	212.93	214.309				ENSMUST00000026445	Fscn2	14.9857	46.9775	6.01163	4.00256					ENSMUST00000000329	Alox12	32.0957	94.3443	52.35	41.9329				ENSMUST00000020699	Castor1	100.94
	ENSMUST00000042235	Eef1a1	12612.9	11931.6	30469.5	19740				ENSMUST00000015486	Xk	304.958	257.224	130.72	154.274				ENSMUST00000039562	Trim13	164.913	80.9917	169.32	225.101				ENSMUST00000215453	Olfr769	56.7984	98.9093	57.7833	30.0528					ENSMUST00000172237	Ednrb	148.382	388.364	321.559	354.631				ENSMUST00000122067	Septin4	101.67
	ENSMUST00000111194	Cd44	149.257	103.545	380.617	128.671				ENSMUST00000095076	Epb41l4b	167.869	214.653	64.2762	85.6134				ENSMUST00000038701	Zfp324	51.5101	17.2308	66.1018	84.6122				ENSMUST00000101486	Xlr3b	38.4866	87.1245	67.3551	23.014					ENSMUST00000109578	Vps54	179.635	453.988	347.323	283.13				ENSMUST00000043249	Mcpt4	165.257
	ENSMUST00000029900	Atp6v0d2	3.99117	5.9905	42.1559	12.0147				ENSMUST00000140843	Stard9	164.075	93.0795	61.5944	65.0872				ENSMUST00000000299	Itgb2	29.9374	28.483	162.402	105.146				ENSMUST00000163398	Mms19	135.996	148.033	122.384	52.8586					ENSMUST00000025668	Atl3	164.338	422.707	391.436	296.3				ENSMUST00000023237	Naprt	91.8766
	ENSMUST00000212129	Rpl18a	2638.76	4019.2	6494.35	6043.75				ENSMUST00000212396	Dnmbp	241.918	204.373	97.8227	184.352				ENSMUST00000102825	Ifit3	77.7719	32.2409	165.361	112.4				ENSMUST00000099374	Gas2l3	34.5712	56.5818	77.965	9.67697					ENSMUST00000034889	Hcn4	110.601	296.165	76.4328	198.345				ENSMUST00000042901	Smc4	153.218
	ENSMUST00000093166	Cyfip2	123.814	46.8667	327.138	303.636				ENSMUST00000098789	Zc3h4	453.59	443.937	198.634	283.411				ENSMUST00000022946	Rida	90.1942	70.1586	131.68	199.844				ENSMUST00000215137	Olfr351	61.5933	84.3077	35.8175	21.599					ENSMUST00000228748	Hnrnpc	131.538	347.853	418.279	478.318				ENSMUST00000115477	Foxp2	42.8415
	ENSMUST00000117449	Jkamp	100.737	103.261	269.099	183.58				ENSMUST00000222106	Sirt5	250.147	259.502	103.435	78.5664				ENSMUST00000112428	Zfp384	292.856	66.6405	230.22	195.574				ENSMUST00000087050	Col4a4	113.548	98.6896	81.5039	32.0653					ENSMUST00000029017	Pck1	143.666	369.954	119.461	701.329				ENSMUST00000067512	Smpd3	94.9162
	ENSMUST00000032949	Coro1a	78.2815	35.9868	222.391	51.9436				ENSMUST00000142742	Nos1	2166.65	1595.78	994.08	1195.33				ENSMUST00000023237	Naprt	91.8766	27.1459	97.2403	103.085				ENSMUST00000160648	Rrnad1	132.609	134.715	75.2975	46.1174					ENSMUST00000023826	Sncg	150.56	380.241	199.094	249.631				ENSMUST00000038099	Socs1	66.9459
	ENSMUST00000115266	Dock11	38.2327	97.6797	120.575	43.7614				ENSMUST00000036328	Zfhx2	447.213	323.858	198.23	230.47				ENSMUST00000048824	Gm5617	102.158	32.3239	123.141	111.455				ENSMUST00000034700	Yipf2	63.8186	82.2672	83.0192	20.8053					ENSMUST00000167149	Nfe2l1	2586.51	6227.45	4283.86	6200.25				ENSMUST00000229428	Tmem106c	81.1629
	ENSMUST00000102512	Pla2g5	37.9438	31.5778	120.322	109.615				ENSMUST00000052029	Ppip5k1	780.026	697.236	353.29	178.943				ENSMUST00000102512	Pla2g5	37.9438	31.5778	120.322	109.615				ENSMUST00000111064	Ntsr2	51.5053	64.2978	17.0209	12.0049					ENSMUST00000099684	Gm10801	12.2633	54.4332	24.156	5.96792				ENSMUST00000066068	Smagp	126.539
	ENSMUST00000068603	Iqgap2	93.667	73.7957	250.398	64.1177				ENSMUST00000099945	Amd1	41631	7769.35	19708.5	16690.3				ENSMUST00000106749	Hspb11	50.2759	20.8969	66.7091	86.3877				ENSMUST00000233317	Vmn2r76	91.2448	91.9018	53.5279	27.6253					ENSMUST00000176010	Rpl41	1020.37	2449.34	4087.57	3917.3				ENSMUST00000116598	H2-Q7	48.5878
	ENSMUST00000025052	Rps10	1296.07	1400.61	3120.53	2702.43				ENSMUST00000029812	Nfkb1	440.62	188.684	195.9	248.631				ENSMUST00000069476	Rtl6	180.415	73.8158	231.19	201.346				ENSMUST00000100301	Prkcg	85.8246	81.8367	56.4187	21.3968					ENSMUST00000019721	Pdk4	8049.33	18755.7	4291.81	19744.9				ENSMUST00000028612	Pamr1	126.684
	ENSMUST00000005685	Cyp2a5	0.998461	2.99703	36.0997	71.0244				ENSMUST00000020550	Cdc34	3035.09	1660.41	1418.31	1760.32				ENSMUST00000030586	Ccdc28b	85.5389	60.9793	167.091	176.373				ENSMUST00000123495	Haus8	82.9131	95.211	63.1474	31.0722					ENSMUST00000060808	Plxnb2	105.942	279.689	393.235	239.346				ENSMUST00000092155	Col11a1	60.4654
	ENSMUST00000084434	Rplp2	928.112	1291.09	2256.89	2245.21				ENSMUST00000111635	Xirp1	6112.51	33578.5	2870.22	6564.6				ENSMUST00000178563	Mfsd4b4	37.5026	4.73326	70.6042	50.0177				ENSMUST00000056649	Gas2l1	201.095	130.189	83.1733	45.5352					ENSMUST00000037942	Ttll7	3832.41	8934.81	1387.64	1472.7				ENSMUST00000109686	Neto2	81.974
	ENSMUST00000077196	Krt80	67.9622	114.775	202.403	136.511				ENSMUST00000028780	Chac1	1334.97	467.521	615.141	1940.03				ENSMUST00000016087	Bola1	167.136	65.4599	152.903	179.479				ENSMUST00000044475	Ogt	3108.19	3724.92	1321.74	1386					ENSMUST00000004050	Mmd	425.105	1056.61	397.082	783.004				ENSMUST00000037913	Rmi2	83.0909
	ENSMUST00000042081	C3ar1	71.7699	69.828	205.13	78.131				ENSMUST00000055018	Lpar1	253.873	183.177	106.862	95.2155				ENSMUST00000035065	Ptgs2	35.8832	18.9525	79.4106	80.9693				ENSMUST00000151911	Piga	4.87139	68.8419	8.19143	15.5607					ENSMUST00000204916	Adprhl1	379.587	934.884	260.089	341.532				ENSMUST00000022698	Dok2	67.9227
	ENSMUST00000082134	Rps16	2474.18	2762.14	5897.48	5135.22				ENSMUST00000087328	Hspa1a	662.076	14209.6	301.165	2569.86				ENSMUST00000082122	Dut	53.5076	24.0474	117.001	93.3869				ENSMUST00000119932	Dnase1l2	11.4156	52.0233	11.5472	8.07453					ENSMUST00000008179	Mid1ip1	412.424	1003.15	543.607	390.016				ENSMUST00000028187	Lamc3	74.733
	ENSMUST00000092836	Wfdc17	27.307	11.1118	100.498	23.8841				ENSMUST00000031104	Pds5a	369.868	313.42	160.881	216.996				ENSMUST00000084031	Htra4	280.497	23.9708	152.474	93.0958				ENSMUST00000140770	Plekhd1	3.28744	40.9102	3.01433	1.00155					ENSMUST00000049544	Ccdc141	30.6238	88.498	84.14	50.6235				ENSMUST00000178384	Moap1	65.3802
	ENSMUST00000050487	Cd74	2078.07	94.07	4840.7	457.979				ENSMUST00000033752	Slc6a8	2291.89	1044.59	1071.55	1308.32				ENSMUST00000023329	Retnla	478.201	59.4687	864	168.365				ENSMUST00000056815	Npas2	64.7937	121.696	21.1068	41.0684					ENSMUST00000009157	Dynll1	521.956	1244.5	820.783	863.052				ENSMUST00000045102	Gipc3	86.7488
	ENSMUST00000096257	Lrrn4cl	377.656	420.493	925.462	570.138				ENSMUST00000077595	Porcn	93.4134	92.6081	29.8551	98.9627				ENSMUST00000178142	Nim1k	39.8748	18.9544	58.2914	80.1319				ENSMUST00000106545	Cyp4x1	23.4373	62.4944	18.0077	12.1758					ENSMUST00000163329	Ubl7	282.907	687.088	894.128	944.102				ENSMUST00000109738	Rnaseh2a	83.4751
	ENSMUST00000034351	Rrad	95.9419	69.4346	252.364	323.849				ENSMUST00000100770	Ptpn11	1573.7	1627.9	727.153	851.573				ENSMUST00000094782	Inpp5b	216.366	61.958	248.077	170.741				ENSMUST00000191104	Tns1	7560.77	11247.9	5049.24	4416.43					ENSMUST00000076592	Iho1	2.1107	34.7174	40.6321	20.9954				ENSMUST00000024004	Ccl25	55.6683
	ENSMUST00000059954	Pltp	434.708	261.882	1048.17	454.582				ENSMUST00000099466	Sorbs1	379.952	468.069	169.342	268.687				ENSMUST00000106945	Ak4	38.877	29.9274	61.1362	101.618				ENSMUST00000086617	Myo18b	6868.69	12002.9	4071.85	4739.4					ENSMUST00000154078	Akap5	16.9375	61.7587	143.942	160.312				ENSMUST00000028633	Fbn1	2008.53
	ENSMUST00000056890	Fbxl22	105.207	49.5444	269.551	248.922				ENSMUST00000108243	Pik3ca	810.433	824.859	369.967	459.62				ENSMUST00000042658	Echdc3	139.825	56.9578	178.42	157.18				ENSMUST00000050073	Dnajb4	1316.7	4175.51	1106.71	1631.7					ENSMUST00000090746	Hmgcs2	96.7317	246.444	100.451	361.586				ENSMUST00000012847	Cd209a	37.9879
	ENSMUST00000102542	Dph6	36.0932	81.0747	113.717	85.2643				ENSMUST00000179893	Ryr1	41279.5	48022.3	20103.1	32657.6				ENSMUST00000053862	Slc66a1	95.7876	35.5235	125.592	106.339				ENSMUST00000093811	Filip1	1249.34	1783.58	749.987	670.204					ENSMUST00000112138	Dync1i2	349.186	816.486	659.678	751.571				ENSMUST00000040789	Qpct	68.5284
	ENSMUST00000195239	Pcdhgc4	308.066	189.143	747.321	290.806				ENSMUST00000029948	Bmpr1b	161.444	204.448	63.628	97.1749				ENSMUST00000038131	Rfc3	34.0102	24.0151	102.018	90.0062				ENSMUST00000224952	Slc4a7	124.084	120.454	145.974	41.9652					ENSMUST00000027730	Myog	96.9651	245.042	276.303	216.106				ENSMUST00000100874	Selplg	81.8968
	ENSMUST00000003659	Comp	98.3952	110.408	254.8	98.114				ENSMUST00000068237	Mlxip	1729.61	2510.42	813.951	1795.89				ENSMUST00000014578	Plg	6.9832	4.9912	20.0798	48.063				ENSMUST00000095117	Mamdc4	42.8672	52.8749	8.03972	9.01468					ENSMUST00000160864	Psma3	332.987	774.633	914.009	1096.08				ENSMUST00000070758	Mpz	4835.27
	ENSMUST00000160826	Commd1b	75.4993	30.0024	205.709	82.5461				ENSMUST00000193932	Slc38a3	1381.62	2089.1	650.065	610.55				ENSMUST00000040434	Tbcc	87.092	50.0648	174.844	145.959				ENSMUST00000020159	Med23	126.363	89.3896	149.253	29.2477					ENSMUST00000056089	Tmem37	187.061	462.294	196.027	143.008				ENSMUST00000012580	Hps3	104.677
	ENSMUST00000047405	Nckap1l	75.7683	60.8436	206.264	61.1059				ENSMUST00000032179	Nup210	941.484	500.932	436.24	465.521				ENSMUST00000111063	Mpped2	31.7716	12.4664	42.6127	67.0902				ENSMUST00000057784	Slc7a2	1081.29	1733.3	581.914	675.562					ENSMUST00000113975	Slc5a3	72.8313	194.436	92.646	96.3191				ENSMUST00000020768	Pgam2	41495.3
	ENSMUST00000038628	Man1c1	78.4041	56.7561	210.222	80.4518				ENSMUST00000058790	Ldlrad3	207.37	446.463	83.5956	201.322				ENSMUST00000041160	Gng10	84.8953	52.0602	218.914	144.97				ENSMUST00000208833	Gm35339	42.2177	76.3934	17.3021	20.0619					ENSMUST00000023099	Slc38a2	4622.41	10587.1	2403.58	3156.48				ENSMUST00000046745	Tgtp2	104.32
	ENSMUST00000055662	Lrtm1	589.13	811.128	1371.59	1417.89				ENSMUST00000057935	Slc25a44	465.168	201.712	210.781	425.575				ENSMUST00000048462	Mtarc1	4.99209	4.08655	9.02544	46.0429				ENSMUST00000115832	Dtna	769.79	1296.19	371.487	501.682					ENSMUST00000119932	Dnase1l2	11.4156	52.0233	11.5472	8.07453				ENSMUST00000024660	Smoc2	3395.07
	ENSMUST00000159814	Arl4c	34.8919	32.922	110.547	44.0717				ENSMUST00000040986	Rubcn	869.106	361.27	405.792	603.124				ENSMUST00000008280	Fhl2	57.5872	49.9932	108.826	140.066				ENSMUST00000139869	Sorbs2	885.781	1027.91	375.691	395.406					ENSMUST00000109078	Cdkl3	5.6291	39.7695	14.2573	9.77356				ENSMUST00000078525	Rnf150	1573.68
	ENSMUST00000027603	Rgs18	9.98429	10.9888	52.1461	7.0065				ENSMUST00000174512	Zfp101	123.468	108.075	42.3978	58.0973				ENSMUST00000044773	Frmpd1	30.8964	16.9561	58.309	72.1258				ENSMUST00000231268	A630089N07Rik	91.5103	117.858	82.8145	41.489					ENSMUST00000216755	Cryab	10516.7	23785.3	11197.2	14854.8				ENSMUST00000121175	Ltbp4	4763.74
	ENSMUST00000105721	Zfp982	10.5665	38.276	53.5416	25.4445				ENSMUST00000102956	Slmap	798.679	449.431	372.167	390.122				ENSMUST00000047199	Rdh7	1.99826	1.99919	6.01093	42.9235				ENSMUST00000047875	Eef2k	1094.36	1352.74	579.247	530.528					ENSMUST00000033755	Asb11	1424.23	3260.98	1306.41	1651.82				ENSMUST00000097425	Fndc1	1233.2
	ENSMUST00000077046	R3hdm2	393.92	1209.03	931.931	695.189				ENSMUST00000119120	Camta2	1648.81	1268.6	786.951	846.072				ENSMUST00000111093	Cldn15	55.9245	23.4234	92.2295	85.1112				ENSMUST00000098603	Tet2	371.542	556.7	230.406	208.418					ENSMUST00000084500	Oat	2474.98	5604.58	1949.5	1963.99				ENSMUST00000168902	Serpinf1	1180.65
	ENSMUST00000185384	Rbis	248.759	326.628	601.868	605.179				ENSMUST00000070758	Mpz	4835.27	1845.33	2405.32	2007.61				ENSMUST00000040824	Dpm3	153.868	51.8219	163.596	141.111				ENSMUST00000095899	Syne1	661.064	1217.98	517.792	487.441					ENSMUST00000113322	Foxp1	76.333	201.256	261.446	187.609				ENSMUST00000121288	Fam167a	76.7557
	ENSMUST00000027144	Cps1	0.996541	1.9945	35.1945	132.24				ENSMUST00000025230	C2	84.32	119.276	24.4306	66.3071				ENSMUST00000101354	Slbp	80.8558	45.7388	172.538	129.478				ENSMUST00000008179	Mid1ip1	412.424	1003.15	543.607	390.016					ENSMUST00000028286	Agpat2	162.945	389.093	272.292	471.09				ENSMUST00000114763	Fstl1	1880.8
	ENSMUST00000022853	C1qtnf3	12.0204	1.44066	55.8837	11.0124				ENSMUST00000061656	Rictor	529.916	526.367	242.483	312.629				ENSMUST00000107747	Anks6	22.5584	6.42998	43.4198	50.2842				ENSMUST00000203820	Tra2a	232.018	522.473	182.028	195.124					ENSMUST00000101617	Flnc	11839	26249	7084.25	8453.76				ENSMUST00000054368	Gimap1	72.8537
	ENSMUST00000082411	mt-Nd3	37915.9	56461.1	85592.6	97120.5				ENSMUST00000074002	Ube3b	3047.6	2518.82	1496.55	2133.91				ENSMUST00000172288	Dennd2c	59.3693	46.8769	114.614	130.969				ENSMUST00000092966	Dynlt1c	122.924	113.197	45.2559	38.402					ENSMUST00000118196	Zcchc2	394.641	914.583	219.06	164.843				ENSMUST00000028280	Col5a1	1612.77
	ENSMUST00000162708	Unc93b1	272.48	132.825	638.087	191.084				ENSMUST00000099396	Nt5dc3	3099.19	2658.03	1553.08	1612.49				ENSMUST00000106148	Dcxr	71.5817	27.6971	102.966	89.7168				ENSMUST00000047321	Arntl	207.167	659.307	124.713	248.211					ENSMUST00000090134	Pdlim5	8541.92	18972.8	4950.75	5127.92				ENSMUST00000021271	Per1	1598.48
	ENSMUST00000079784	Myl3	4256.34	2641.13	9673.66	5722.59				ENSMUST00000160583	Ubn2	941.625	1118.55	445.783	455.118				ENSMUST00000124340	Dhcr7	44.3039	43.7808	149.083	125.748				ENSMUST00000178312	Gm21897	469.81	610.431	370.586	228.961					ENSMUST00000064580	Slc6a13	21.959	66.9142	37.1193	51.0542				ENSMUST00000109636	Uqcc1	1047.76
	ENSMUST00000041160	Gng10	84.8953	52.0602	218.914	144.97				ENSMUST00000056649	Gas2l1	201.095	130.189	83.1733	45.5352				ENSMUST00000142682	Ift57	57.2439	13.8673	59.4276	66.6187				ENSMUST00000227080	Vmn1r81	474.39	601.412	319.28	229.769					ENSMUST00000005077	Hspb1	5752.52	12857.9	4700.79	6763.68				ENSMUST00000222310	Ccdc85c	1177.74
	ENSMUST00000046644	Tbca	169.729	160.61	413.995	412.724				ENSMUST00000013759	Fnbp4	587.051	799.677	272.431	242.195				ENSMUST00000180025	Bhlhb9	60.8507	40.9264	85.3445	121.161				ENSMUST00000099046	Gm10718	38.6166	74.0047	43.4926	19.5061					ENSMUST00000190703	Plin4	2885.29	6444.93	1737.13	3322.7				ENSMUST00000051016	Orai1	1133.17
	ENSMUST00000055575	Lsm10	67.2233	55.825	183.416	67.4085				ENSMUST00000038107	Cited2	2123.27	1863.07	1052.98	1079				ENSMUST00000120454	Coa4	26.3411	24.5993	60.6369	85.0424				ENSMUST00000028970	Mylk2	16462.1	30011.3	8746.73	12201.5					ENSMUST00000031694	Lmod2	2582.06	5774.37	4104.07	2737.66				ENSMUST00000108297	Pdp1	455.654
	ENSMUST00000177715	Ighm	1222.93	244.774	2813.48	1210.82				ENSMUST00000027487	Rnpepl1	1882.02	1123.22	918.608	1109.26				ENSMUST00000020768	Pgam2	41495.3	16475.8	35404.8	41289.4				ENSMUST00000060899	Napepld	145.084	467.371	156.977	175.914					ENSMUST00000020922	Trib2	412.691	934.662	499.52	670.122				ENSMUST00000062009	Elf2	706.911
	ENSMUST00000016638	Cd34	1015.33	684.486	2355.31	1154.54				ENSMUST00000089184	Kcnj12	804.644	876.364	380.859	493.006				ENSMUST00000000260	Gmpr	3007.18	1529.37	3804.41	4042.61				ENSMUST00000047348	Spag1	26.1946	46.5555	6.0286	5.87769					ENSMUST00000000326	Bcl6b	165.534	390.342	233.057	371.557				ENSMUST00000034862	Tmem266	36.4858
	ENSMUST00000097776	Cnnm3	154.635	413.257	379.249	242.883				ENSMUST00000102683	Tom1l2	1678.57	1013.22	830.473	1247.22				ENSMUST00000122375	Golga7b	56.8594	44.3939	171.696	125.168				ENSMUST00000022986	Fbxo32	5701.25	17705.6	6342.87	7308.4					ENSMUST00000121820	Spock2	359.3	814.839	331.912	678.054				ENSMUST00000034591	Bace1	884.258
	ENSMUST00000216867	Rps25	2236.84	2687.82	5019.99	5566.57				ENSMUST00000035112	Nktr	1118.77	1367.86	538.523	614.919				ENSMUST00000016396	Atp5e	2835.98	2564.5	4879.9	6415.92				ENSMUST00000111067	Lpin1	9924.28	10039.9	4234.81	4073.55					ENSMUST00000111978	Taok3	77.4708	193.609	121.782	12.6808				ENSMUST00000026295	Tsr2	72.2528
	ENSMUST00000037023	Rps29	2103.58	2095.66	4721.91	5093.35				ENSMUST00000092566	Slc16a10	1676.27	1253.17	837.371	1038.99				ENSMUST00000098594	Cox7a1	2365.62	1712.85	4637.54	4374.1				ENSMUST00000058714	Cd24a	4878.97	8186.34	3628.93	3331.5					ENSMUST00000169095	Cd36	1922.06	4226.11	2326.35	3097.75				ENSMUST00000042972	Rilp	781.562
	ENSMUST00000203131	Antxr1	152.951	148.374	374.49	124.568				ENSMUST00000112010	Atf2	341.021	176.22	153.977	207.655				ENSMUST00000178011	Sncaip	54.6091	28.411	47.5924	89.0653				ENSMUST00000070653	Slc16a3	7465.06	6053.97	2772.17	2466.43					ENSMUST00000075448	Nfia	266.426	614.53	227.17	314.634				ENSMUST00000060309	Pcdh19	75.5656
	ENSMUST00000000342	Ccl11	816.282	761.396	1885.04	1255.3				ENSMUST00000155405	Gm49405	89.1357	63.2464	29.7648	33.7743				ENSMUST00000097650	Lrrfip1	964.347	654.102	1468.65	1690.33				ENSMUST00000113838	Heph	35.8816	76.215	34.691	21.9627					ENSMUST00000063989	Zfp438	31.465	85.3306	125.556	77.7034				ENSMUST00000049057	Fam171a2	77.7922
	ENSMUST00000027861	Dpt	1063.96	1390.6	2434.7	1798.47				ENSMUST00000211932	Tcf25	1395.09	1163.39	681.884	671.395				ENSMUST00000021970	Cxcl14	1694.42	906.741	3119.68	2294.94				ENSMUST00000026172	Ankrd2	2098.06	3732.85	1657.47	1515.61					ENSMUST00000108707	Ubc	15072.7	32885.1	14059.6	19069.3				ENSMUST00000038569	Spry1	694.966
	ENSMUST00000034285	Cotl1	221.854	135.971	515.411	183.093				ENSMUST00000121785	Palld	1424.88	746.651	713.299	672.966				ENSMUST00000115231	Rpl39	728.278	678.224	1566.64	1712.27				ENSMUST00000023610	Adamts1	1036.23	2631.15	713.978	1075.86					ENSMUST00000099946	Net1	858.335	1896.13	693.69	612.029				ENSMUST00000038160	Lum	636.651
	ENSMUST00000209885	Tfdp1	163.557	446.165	392.112	260.141				ENSMUST00000172753	Hspa1b	585.682	14223.6	275.126	2420.14				ENSMUST00000055931	Dusp18	731.583	381.029	649.417	995.714				ENSMUST00000102995	Ahcyl2	294.075	451.09	342.239	180.699					ENSMUST00000207982	Tyrobp	20.5978	64.5118	233.163	20.4137				ENSMUST00000108037	Ccl27a	73.8974
	ENSMUST00000026865	Jade1	210.357	465.481	489.284	563.509				ENSMUST00000112836	Amot	662.458	1134.02	312.995	606.798				ENSMUST00000108430	Rps19	307.48	466.961	1341.63	1204.29				ENSMUST00000226947	Vmn1r76	93.252	108.829	53.9572	38.9924					ENSMUST00000019382	Tecr	5245.07	11492.9	4915.24	5460.37				ENSMUST00000162461	Rad52	74.042
	ENSMUST00000030317	Pdpn	154.817	104.938	372.82	225.058				ENSMUST00000020378	Best3	419.004	136.763	192.758	257.335				ENSMUST00000027125	Coq10b	301.362	221.121	419	592.019				ENSMUST00000135375	Myo18a	1474.11	2032.29	813.971	836.319					ENSMUST00000120655	Mmp12	2.99936	34.5151	70.4804	29.2147				ENSMUST00000050211	Tk2	76.0613
	ENSMUST00000100874	Selplg	81.8968	26.9798	207.07	42.6097				ENSMUST00000079413	Fkbp5	1226.81	6881.4	601.769	423.837				ENSMUST00000055006	Trim16	649.445	313.704	790.156	835.24				ENSMUST00000115571	Nr3c1	2234.78	1753.81	931.478	722.497					ENSMUST00000059775	Tgif1	66.1461	172.56	79.4208	122.516				ENSMUST00000105686	Slc25a33	338.552
	ENSMUST00000025668	Atl3	164.338	422.707	391.436	296.3				ENSMUST00000051558	Chd7	637.004	884.457	300.384	310.743				ENSMUST00000130310	Cpeb1	1458.24	382.729	993.476	979.911				ENSMUST00000062202	Sned1	505.421	406.09	176.901	159.771					ENSMUST00000022977	Sqle	17.2509	59.8945	57.2275	30.0394				ENSMUST00000038757	Csdc2	45.9007
	ENSMUST00000033617	Btk	7.98234	7.98734	48.1783	16.0195				ENSMUST00000160272	Pard3	330.041	166.162	149.308	159.488				ENSMUST00000067780	Myef2	41.2155	16.8339	68.6123	67.154				ENSMUST00000233388	Vmn2r108	85.5375	82.2043	50.8637	27.4419					ENSMUST00000207918	Tacc2	2469.15	5381.34	1101.29	1861.99				ENSMUST00000086851	Hes6	101.023
	ENSMUST00000029630	Fga	7.98678	3.99562	48.1403	91.0878				ENSMUST00000111380	Rxrg	981.911	749.15	483.346	602.81				ENSMUST00000228213	Vmn1r77	13.9465	6.97891	56.3372	48.0947				ENSMUST00000030127	Tmem38b	935.668	1680.92	660.688	694.938					ENSMUST00000112335	Rbp4	65.1848	169.478	132.191	320.395				ENSMUST00000003459	Myo1g	42.8806
	ENSMUST00000043214	Rac2	51.8781	45.2801	152.134	57.1444				ENSMUST00000115832	Dtna	769.79	1296.19	371.487	501.682				ENSMUST00000030265	Dph2	56.4641	28.1558	29.1649	86.1057				ENSMUST00000110012	Jak3	153.755	102.621	90.1771	35.4554					ENSMUST00000203820	Tra2a	232.018	522.473	182.028	195.124				ENSMUST00000041768	Akr1c14	55.8843
	ENSMUST00000165853	Ptp4a2	4874.71	5343.11	10828.7	11122.9				ENSMUST00000107981	Gm12394	133.704	139.657	50.5884	29.2761				ENSMUST00000095760	Lsmem1	283.931	150.772	569.395	404.048				ENSMUST00000027897	Smyd2	3758.71	5052.48	2287.32	2133.14					ENSMUST00000004327	G6pdx	188.563	436.699	317.376	301.99				ENSMUST00000021706	Traf3	431.663
	ENSMUST00000215420	Slc37a4	512.832	620.324	1163.74	643.603				ENSMUST00000088295	Chpf2	306.614	272.663	137.972	99.4738				ENSMUST00000037399	Blvrb	90.1158	40.2737	150.402	113.016				ENSMUST00000037541	Dgat2l6	18.9853	37.9863	3.00505	1.00055					ENSMUST00000126281	Art3	2084.8	4485.89	1681.83	1527.96				ENSMUST00000075164	Kif21b	56.7774
	ENSMUST00000020546	Stc2	33.8956	203.522	103.509	70.1135				ENSMUST00000071065	Nfil3	834.694	2546.3	416.396	679.635				ENSMUST00000117194	Cep164	52.1791	11.5776	53.6129	58.674				ENSMUST00000116371	Mprip	725.372	1117.28	647.214	454.316					ENSMUST00000033169	Cdr2	103.772	252.602	205.757	206.25				ENSMUST00000067908	Rhobtb1	414.185
	ENSMUST00000102803	Myh7	3560.81	3953.62	7887.11	3615.18				ENSMUST00000034279	Gse1	823.881	829.907	409.836	444.64				ENSMUST00000108037	Ccl27a	73.8974	23.2896	115.787	78.4238				ENSMUST00000160583	Ubn2	941.625	1118.55	445.783	455.118					ENSMUST00000100244	Olfm1	69.6081	173.759	243.885	100.031				ENSMUST00000098036	Cln3	95.4542
	ENSMUST00000047194	Igsf6	23.9572	20.9746	88.2739	26.0267				ENSMUST00000063632	Sec31b	780.599	777.151	381.876	423.687				ENSMUST00000233581	Dpy30	283.606	207.977	415.255	527.925				ENSMUST00000112622	Huwe1	2348.14	3087.63	2233.33	1312.62					ENSMUST00000108322	Rab34	17.649	59.1602	62.7964	73.8328				ENSMUST00000142682	Ift57	57.2439
	ENSMUST00000190729	Ak6	410.981	498.853	940.303	675.976				ENSMUST00000027989	Hsd17b7	193.816	181.213	82.4611	102.176				ENSMUST00000028595	Depdc7	33.9609	20.9863	63.1395	74.0543				ENSMUST00000109097	Sec24a	694.932	1149.59	405.34	481.332					ENSMUST00000069330	Acp5	59.8075	155.415	38.7824	91.4138				ENSMUST00000227096	Nt5dc2	42.9465
	ENSMUST00000228213	Vmn1r77	13.9465	6.97891	56.3372	48.0947				ENSMUST00000112600	Phc1	298.187	287.592	135.357	111.93				ENSMUST00000029785	Riiad1	58.459	38.2717	80.175	108.635				ENSMUST00000212127	Olfr839-ps1	823.602	988.853	645.708	412.075					ENSMUST00000029041	Fabp4	2695.49	5716.89	5008.26	5439.9				ENSMUST00000050226	Smtnl2	9645.73
	ENSMUST00000109626	Cyld	161.133	144.305	380.228	196.734				ENSMUST00000053986	Lingo3	519.517	249.276	248.148	256.41				ENSMUST00000029567	Gask1b	490.054	131.765	615.072	351.905				ENSMUST00000203450	Syn2	15.9302	103.675	29.6881	37.2009					ENSMUST00000173844	Rps28	639.265	1372.35	2754.07	2326.17				ENSMUST00000023259	Lynx1	3387.63
	ENSMUST00000033741	Bgn	2601.35	2076.28	5719.43	3362.74				ENSMUST00000105583	Ube2j2	696.825	529.263	342.97	675.667				ENSMUST00000170953	Rps13	2158.53	2101.14	4372.11	5156.38				ENSMUST00000113382	Dach2	48.9102	67.5297	5.03663	17.0346					ENSMUST00000112563	Idua	153.516	350.558	151.161	115.215				ENSMUST00000111997	Tmem233	5832.74
	ENSMUST00000038131	Rfc3	34.0102	24.0151	102.018	90.0062				ENSMUST00000092966	Dynlt1c	122.924	113.197	45.2559	38.402				ENSMUST00000079085	Rpl34	1961.98	1607.67	3541.57	3982.42				ENSMUST00000167759	Atxn2l	630.124	892.936	371.976	371.16					ENSMUST00000045487	Rhou	502.583	1079.09	348.586	496.746				ENSMUST00000042046	Scara3	327.041
	ENSMUST00000111830	Zfp385b	33.2776	17.0766	101.72	51.3449				ENSMUST00000056950	Rin3	606.667	152.897	299.698	353.569				ENSMUST00000037023	Rps29	2103.58	2095.66	4721.91	5093.35				ENSMUST00000117506	Ube4a	858.286	1182.28	566.362	505.956					ENSMUST00000026865	Jade1	210.357	465.481	489.284	563.509				ENSMUST00000036540	Fam117b	331.875
	ENSMUST00000105245	Timeless	21.7165	87.7815	85.3624	61.1448				ENSMUST00000031554	Tmem168	225.456	283.256	98.7236	231.509				ENSMUST00000221104	Btbd6	397.94	121.185	292.124	327.595				ENSMUST00000213969	Olfr365	149.461	291.633	157.054	110.228					ENSMUST00000082430	Gpx3	5345.37	11046.3	7917.4	6654.96				ENSMUST00000035579	Fbxo21	311.357
	ENSMUST00000110961	Zscan21	75.2401	138.505	192.036	217.933				ENSMUST00000127281	Xrcc3	49.9027	42.6627	11.4652	16.0176				ENSMUST00000033591	Itm2a	1628.97	1398.83	3550.51	3429.74				ENSMUST00000214948	Olfr1385	451.368	661.48	382.896	266.654					ENSMUST00000105436	Fam13c	85.0132	209.116	88.5336	116.644				ENSMUST00000185176	Lzts1	50.827
	ENSMUST00000150576	Rpl29	1992.02	2593.5	4396.82	4846.03				ENSMUST00000069097	Ago3	379.415	362.061	178.102	195.415				ENSMUST00000042700	Gstp2	1479.89	1185.81	2955.19	2938.23				ENSMUST00000041357	Lrg1	401.975	1092.25	368.25	465.109					ENSMUST00000102486	Hspb7	10107.7	20411.9	9098.22	9789.83				ENSMUST00000220227	Coq10a	6947.55
	ENSMUST00000081650	Rpl3	1314.09	1192.17	2924.67	1870.32				ENSMUST00000168189	Xpo6	542.789	448.91	269.178	293.023				ENSMUST00000071430	2310039H08Rik	315.586	175.817	418.549	447.075				ENSMUST00000050561	Mau2	342.442	557.692	182.537	224.767					ENSMUST00000107094	Jun	3840.63	7874.68	3643.97	4873.74				ENSMUST00000112640	Steap3	1171.45
	ENSMUST00000194134	Mme	113.852	240.15	281.617	206.129				ENSMUST00000026879	Gdap1	454.868	70.8334	220.132	184.578				ENSMUST00000023687	Ifngr2	1670.75	916.006	1877.24	2274.57				ENSMUST00000028880	Slc20a1	418.455	833.072	312.408	357.531					ENSMUST00000030840	Angptl7	377.335	809.052	1159.56	838.176				ENSMUST00000161017	Kif26b	41.8274
	ENSMUST00000101343	Mad2l1	9.85631	19.6304	50.6904	27.2787				ENSMUST00000030136	Aqp7	161.213	205.453	65.0423	105.004				ENSMUST00000105661	Plekhg5	183.219	23.5163	137.558	77.997				ENSMUST00000019987	Traf3ip2	163.592	301.442	86.3538	120.162					ENSMUST00000152420	Osgin1	355.998	767.674	461.265	185.437				ENSMUST00000057279	Olfml2a	305.915
	ENSMUST00000022009	Cetn3	140.413	183.434	331.25	266.978				ENSMUST00000176116	Gm21988	163.842	91.7298	67.4183	128.167				ENSMUST00000166855	Mchr1	70.872	23.9705	121.38	78.0808				ENSMUST00000020488	D10Wsu102e	7065.29	7595.36	4083.16	3323.74					ENSMUST00000048068	Arrdc4	148.445	335.143	161.368	197.918				ENSMUST00000064941	Nr1d1	5736.94
	ENSMUST00000054002	Socs3	303.328	247.607	680.281	1321.61				ENSMUST00000166984	Fubp1	346.407	636.237	162.228	153.176				ENSMUST00000046644	Tbca	169.729	160.61	413.995	412.724				ENSMUST00000095147	Dhtkd1	76.4367	96.3262	37.8978	32.4718					ENSMUST00000159365	Adra1a	11.8536	49.4258	37.3392	42.4908				ENSMUST00000128570	Rreb1	947.336
	ENSMUST00000026817	Nmb	65.4962	31.0543	172.533	30.1127				ENSMUST00000148750	Slc4a4	484.79	227.509	238.567	288.003				ENSMUST00000056406	Fam78a	388.777	170.358	394.759	429.616				ENSMUST00000112600	Phc1	298.187	287.592	135.357	111.93					ENSMUST00000115628	Tango2	345.883	741.89	283.931	267.468				ENSMUST00000221871	Rps7	4028.02
	ENSMUST00000121021	Tbx3	118.201	260.873	284.341	151.295				ENSMUST00000113190	Atg16l1	463.262	300.661	226.564	274.336				ENSMUST00000026561	Cox8b	4972.19	3864.64	9860.2	9141.81				ENSMUST00000202651	Clock	428.9	595.752	393.858	248.958					ENSMUST00000061050	Ccdc80	650.348	1361.25	953.545	1040.29				ENSMUST00000170794	Pkdcc	2067.99
	ENSMUST00000089332	Col8a1	127.563	78.7909	302.634	134.238				ENSMUST00000113973	Kmt5b	280.328	422.954	129.347	329.68				ENSMUST00000166658	Pfdn5	648.113	552.423	1312.83	1372.78				ENSMUST00000023814	Npff	21.3377	36.1806	4.89602	0.99325					ENSMUST00000022985	Klhl38	613.896	1293.02	625.986	923.087				ENSMUST00000114701	Pi16	1145.79
	ENSMUST00000105363	Gamt	256.587	44.1145	579.43	497.561				ENSMUST00000185852	Msh3	263.141	223.213	120.215	197.505				ENSMUST00000207932	Prss23	1123.68	621.655	1721.58	1509.49				ENSMUST00000032658	Csrp3	876.064	2666.83	948.802	1149.01					ENSMUST00000106908	Pde4b	1730.34	3524.61	2483.73	2900.16				ENSMUST00000066345	Clec16a	855.35
	ENSMUST00000022871	Sdc2	532.457	394.136	1179.98	786.365				ENSMUST00000231716	Cd80	45.5426	22.7743	8.73245	9.41136				ENSMUST00000068063	Tgtp1	83.219	8.52358	79.0771	48.7767				ENSMUST00000209718	Tincr	19.0098	40.3517	7.99898	3.99988					ENSMUST00000024846	Myl12a	1609.35	3224.87	5251.01	4456.04				ENSMUST00000059580	Kmt5a	2336.97
	ENSMUST00000078845	Gmfg	6.8001	7.52097	46.0361	26.2953				ENSMUST00000063635	Radil	69.7921	42.9051	17.8049	42.0661				ENSMUST00000149927	Macir	213.275	130.087	282.003	346.44				ENSMUST00000085133	Atp2c1	252.077	687.91	352.771	294.013					ENSMUST00000034172	Ces1d	556.15	1167.75	417.143	604.538				ENSMUST00000048289	Egr2	63.5837
	ENSMUST00000021880	Ctla2a	102.725	151.547	253.458	216.986				ENSMUST00000049583	Zbtb40	222.075	240.686	101.047	181.43				ENSMUST00000111997	Tmem233	5832.74	2423.1	5413.5	5713.13				ENSMUST00000001703	Hoxc8	19.9743	53.9584	19.0457	10.0079					ENSMUST00000105608	Slc35e2	295.058	632.158	187.506	159.038				ENSMUST00000070642	Cebpb	2270.12
	ENSMUST00000078676	Uqcrh	2009.8	2928.67	4378.82	4364.17				ENSMUST00000002063	Ap4e1	241.741	215.12	110.915	160.465				ENSMUST00000032958	Ucp3	2803.08	1648.53	2088.45	3929.37				ENSMUST00000105502	Foxo3	977.382	1517.8	730.972	658.616					ENSMUST00000010239	Slc3a2	289.902	620.513	556.549	634.038				ENSMUST00000092584	Marcks	930.002
	ENSMUST00000033591	Itm2a	1628.97	1398.83	3550.51	3429.74				ENSMUST00000067646	Ilf3	315.065	194.888	152.594	251.545				ENSMUST00000097957	Hras	876.944	589.224	1308.46	1420.24				ENSMUST00000219238	Arid5b	468.271	1325.44	560.316	574.753					ENSMUST00000008684	Mgst1	328.573	699.927	573.39	575.641				ENSMUST00000070334	G6pc3	916.751
	ENSMUST00000029454	Casq2	510.861	977.434	1123.1	1032.14				ENSMUST00000097432	Serac1	217.325	239.433	98.4875	105.124				ENSMUST00000225740	Epb41l3	23.3966	10.7629	42.5454	56.6086				ENSMUST00000033241	Lhpp	300.218	487.058	242.564	203.934					ENSMUST00000033001	Dgat2	906.492	1820.15	1274.1	1677.61				ENSMUST00000061653	Cfd	1058.66
	ENSMUST00000161204	Rdh11	32.739	103.785	98.0068	83.9441				ENSMUST00000121799	Arhgap23	318.422	234.865	155.077	196.839				ENSMUST00000025045	Uqcc2	1876.49	1370.31	2683.04	3184.11				ENSMUST00000056623	Tmem72	1265.53	1174.31	435.565	519.905					ENSMUST00000048096	Tlr4	90.7161	214.489	125.626	123.943				ENSMUST00000100483	Aimp2	2068
	ENSMUST00000089558	Snrpg	55.352	69.6114	149.719	146.568				ENSMUST00000067795	Lcor	143.42	124.983	58.0017	63.1101				ENSMUST00000040914	H1f2	2286.28	1218.94	3511.52	2872.08				ENSMUST00000161609	Rc3h1	585.318	1124.73	384.401	497.056					ENSMUST00000022595	Rgcc	815.415	1644.8	588.925	537.357				ENSMUST00000040986	Rubcn	869.106
	ENSMUST00000037287	Cdkn1c	443.457	284.141	978.455	704.651				ENSMUST00000133117	Plpp5	78.6878	32.27	25.2237	30.2024				ENSMUST00000154853	Aamdc	787.236	510.801	1136.38	1235.78				ENSMUST00000112902	Nek6	215.494	223.607	148.147	84.6085					ENSMUST00000051014	Exph5	18.9321	59.8327	23.1301	27.0501				ENSMUST00000031731	Pcolce	1306.62
	ENSMUST00000016231	Fli1	197.286	350.6	448.949	342.072				ENSMUST00000062370	Wdr89	183.059	57.8937	80.0982	47.9333				ENSMUST00000052185	B3galt6	62.8296	19.9595	84.3712	71.1031				ENSMUST00000219759	Ppp1r12a	655.528	876.921	468.89	384.746					ENSMUST00000018571	Ypel2	190.36	416.916	307.634	386.676				ENSMUST00000176047	Atpaf1	808.951
	ENSMUST00000161611	Prg4	211.891	685.108	479.047	616.935				ENSMUST00000062831	Ercc2	301.857	126.347	147.659	221.511				ENSMUST00000067912	Klf2	2348.49	1206.59	2576.03	2816.08				ENSMUST00000078084	Rsrp1	3950.14	5291.58	1461.15	2402.54					ENSMUST00000058790	Ldlrad3	207.37	446.463	83.5956	201.322				ENSMUST00000156218	Zfp938	60.2089
	ENSMUST00000000388	Ccm2	180.049	289.852	417.638	435.174				ENSMUST00000231221	Dlg4	150.26	67.3146	63.6593	49.76				ENSMUST00000063641	Smim11	612.199	381.047	883.402	946.223				ENSMUST00000114418	Ehmt1	175.096	236.39	147.846	92.4005					ENSMUST00000123558	Nbr1	479.82	956.932	717.224	621.904				ENSMUST00000026890	Clec3b	599.351
	ENSMUST00000048183	Fmod	2330.85	1606.37	5013.64	2020.52				ENSMUST00000066723	Lgals4	73.5055	150.895	21.9585	59.0114				ENSMUST00000024099	Ache	623.161	394.95	1016.14	956.459				ENSMUST00000021698	Hsp90aa1	1064.45	4964.24	1197.02	2259.59					ENSMUST00000106540	Amy1	415.829	835.956	214.575	288.083				ENSMUST00000096232	Cebpd	1067.33
	ENSMUST00000062405	Rasd1	46.9671	52.9866	135.213	108.057				ENSMUST00000039506	Igsf8	225.944	147.365	104.895	85.3577				ENSMUST00000022828	Emc9	183.52	103.173	314.783	275.598				ENSMUST00000041438	Sesn1	301.487	784.908	461.362	338.623					ENSMUST00000026500	Avil	263.989	555.91	87.2899	111.094				ENSMUST00000028190	Abl1	1025.27
	ENSMUST00000066337	Alas2	67.8845	131.138	171.421	299.159				ENSMUST00000046751	Zmym6	225.729	175.463	104.412	99.2398				ENSMUST00000034903	Gsta4	225.538	124.305	388.93	319.717				ENSMUST00000029795	Rorc	1562.12	2975.88	1036.46	1337.42					ENSMUST00000025290	Impact	378.792	757.666	297.032	388.647				ENSMUST00000095360	Igf1	565.912
	ENSMUST00000021714	Zfyve21	50.5742	103.529	141.101	94.4096				ENSMUST00000128727	Actr3b	167.523	231.274	73.122	24.5557				ENSMUST00000037287	Cdkn1c	443.457	284.141	978.455	704.651				ENSMUST00000124226	Armcx4	204.217	366.894	130.781	150.295					ENSMUST00000108140	Rasl10b	23.9355	70.5568	18.0791	26.0375				ENSMUST00000079618	St8sia5	741.773
	ENSMUST00000053855	Ddit4l	4623.71	5610.61	9856.13	11244.1				ENSMUST00000215226	Olfr1388	49.0189	66.6928	12.0577	7.99711				ENSMUST00000028515	Chrna1	368.152	532.152	2068.14	1240.8				ENSMUST00000115366	Slc12a2	1486.55	2215.88	992.703	988.852					ENSMUST00000204702	Hspa4l	212.455	450.951	110.039	143.548				ENSMUST00000100539	Tsc22d4	675.649
	ENSMUST00000071792	1110038F14Rik	92.7772	108.969	229.803	96.941				ENSMUST00000197502	Supt20	168.309	87.054	74.1323	132.463				ENSMUST00000097648	Ramp1	574.62	446.823	988.747	1042.65				ENSMUST00000214301	Olfr1336	255.694	384.305	192.272	160.852					ENSMUST00000164777	Spata6l	14.297	52.622	19.3687	12.6066				ENSMUST00000069651	Gadl1	217.156
	ENSMUST00000078804	Rpl35a	1312.4	1405.33	2842.05	2433.81				ENSMUST00000069651	Gadl1	217.156	81.4405	100.673	116.539				ENSMUST00000009728	Syngr1	489.529	264.234	593.639	639.006				ENSMUST00000099047	Gm10719	15.0352	68.587	38.7745	19.9545					ENSMUST00000159951	Tbc1d4	314.862	643.392	495.678	549.19				ENSMUST00000032749	Vps33b	83.5733
	ENSMUST00000056449	Arhgap30	27.9089	52.8671	91.4736	42.0717				ENSMUST00000112693	Rif1	269.915	358.147	133.108	206.571				ENSMUST00000080861	Rpl35	4083.02	3303.49	7245.82	7537.48				ENSMUST00000003908	Mast2	1717.54	1558.59	756.851	697.48					ENSMUST00000058092	Mrgprg	1.99762	31.978	6.01362	28.0211				ENSMUST00000076095	Pdgfa	480.723
	ENSMUST00000074077	Bmp4	92.1229	55.3293	227.621	146.255				ENSMUST00000108492	Hif3a	75.4445	85.2987	24.1381	12.0227				ENSMUST00000161023	Slirp	156.041	117.412	292.683	297.425				ENSMUST00000005507	Mlxipl	1360.65	661.599	611.235	285.903					ENSMUST00000136776	Prodh	95.9654	222.527	103.297	77.2912				ENSMUST00000117194	Cep164	52.1791
	ENSMUST00000161401	Cycs	2872.61	4523.86	6123.69	6587.93				ENSMUST00000119031	Adal	205.062	142.11	94.3497	153.639				ENSMUST00000000199	Ncs1	113.624	37.9032	166.874	103.178				ENSMUST00000161949	Pag1	133.485	222.477	96.5799	86.1702					ENSMUST00000182161	Sowahc	47.8439	126.682	70.3639	86.1466				ENSMUST00000189400	Paqr8	39.8616
	ENSMUST00000022136	Rad17	51.0754	170.165	140.179	245.4				ENSMUST00000099373	Cnnm2	69.1549	154.718	19.5517	75.1159				ENSMUST00000002737	Alkbh7	200.36	100.294	287.927	264.813				ENSMUST00000099604	Olfr1307	570.386	688.647	330.648	301					ENSMUST00000020227	Cry1	262.315	537.428	304.856	351.493				ENSMUST00000102977	H4c9	186.768
	ENSMUST00000032330	Emp1	979.599	892.493	2112.9	1434.82				ENSMUST00000053521	Zfp27	198.697	112.146	90.9691	206.477				ENSMUST00000064725	Serpinc1	24.8444	23.5665	67.0448	75.476				ENSMUST00000004505	Npc1l1	46.8474	36.9074	3.01558	2.00341					ENSMUST00000174408	Jmjd1c	272.453	549.909	508.927	481.056				ENSMUST00000122129	Map7d1	3700.97
	ENSMUST00000100750	Mecp2	265.387	370.337	592.064	635.788				ENSMUST00000207843	Ankrd39	107.055	132.367	40.502	36.4856				ENSMUST00000191124	Prkn	180.225	98.4744	151.446	261.738				ENSMUST00000035112	Nktr	1118.77	1367.86	538.523	614.919					ENSMUST00000059438	2310057M21Rik	240.806	495.285	190.529	225.227				ENSMUST00000148532	Mamstr	452.71
	ENSMUST00000115100	Iqcg	113.227	44.1315	263.865	166.761				ENSMUST00000108223	Zfp940	100.084	90.706	36.9613	39.9353				ENSMUST00000034584	Apoa5	2.99411	1.24487	23.0773	37.041				ENSMUST00000214648	Olfr147	61.7553	69.8503	21.1156	21.0378					ENSMUST00000166950	Sec61g	260.644	523.437	1009.59	1117.06				ENSMUST00000060989	Sorl1	2132.44
	ENSMUST00000122216	Bola3	846.206	1095.45	1829.92	1864.94				ENSMUST00000108949	Zfp966	221.048	291.33	104.864	168.266				ENSMUST00000023259	Lynx1	3387.63	1397.23	3279.2	3214.06				ENSMUST00000054742	Abra	6054.19	17768.8	5250.62	8232.47					ENSMUST00000031255	Gpat3	43.1986	116.641	133.279	149.533				ENSMUST00000034973	Smad3	2377.31
	ENSMUST00000110920	Kcnk2	5.99932	18.4524	44.6169	12.8017				ENSMUST00000113512	Wdfy1	201.356	126.745	93.5284	112.98				ENSMUST00000081840	Rpl32	3316.67	2949.53	6246.31	6687.33				ENSMUST00000112810	Gtdc1	335.58	374.724	311.463	157.74					ENSMUST00000066791	Tmem179	8.04603	42.8524	8.11186	27.6888				ENSMUST00000078432	Rpl28	3812.17
	ENSMUST00000020298	Pcbd1	11.0507	2.0086	51.7023	55.8954				ENSMUST00000133257	Gm50253	236.642	204.767	114.795	135.018				ENSMUST00000234687	Fam234a	316.141	200.343	415.34	496.499				ENSMUST00000128383	Piezo1	292.735	532.003	352.324	230.34					ENSMUST00000121021	Tbx3	118.201	260.873	284.341	151.295				ENSMUST00000060095	Tmtc1	1938.25
	ENSMUST00000020203	Snrpf	240.862	302.026	536.638	498.272				ENSMUST00000068879	Rsbn1	234.658	297.165	117.194	200.652				ENSMUST00000018816	Copz2	454.836	232.32	618.846	556.355				ENSMUST00000078717	Lrrc58	1137.4	1866.89	821.665	858.966					ENSMUST00000020687	Pttg1	181.459	379.909	566.442	521.921				ENSMUST00000081028	Etv6	198.956
	ENSMUST00000115231	Rpl39	728.278	678.224	1566.64	1712.27				ENSMUST00000095117	Mamdc4	42.8672	52.8749	8.03972	9.01468				ENSMUST00000111569	Caprin2	49.6739	35.8557	112.258	99.45				ENSMUST00000095076	Epb41l4b	167.869	214.653	64.2762	85.6134														ENSMUST00000123296	Ndufab1	3118.26
	ENSMUST00000008036	Rplp1	5960.02	6667.24	12384.4	12191.3				ENSMUST00000084727	Zfp143	131.553	155.676	55.4976	72.9676				ENSMUST00000020775	Dynll2	2962.67	1602.55	3303.55	3635.75				ENSMUST00000122328	Pxdn	638.373	350.944	208.567	150.157														ENSMUST00000020165	Pde7b	402.366
	ENSMUST00000034303	Mphosph6	47.0785	76.1395	132.768	96.9458				ENSMUST00000065967	Pld5	47.2776	10.3168	11.4612	21.247				ENSMUST00000035158	Trf	736.171	767.201	1035.87	1760.12				ENSMUST00000216063	Zfp445	721.558	905.581	426.221	411.165														ENSMUST00000102923	Aebp1	3098.29
	ENSMUST00000036928	Ephx1	623.364	343.172	1343.18	712.362				ENSMUST00000098109	Pigo	224.286	195.522	110.93	78.008				ENSMUST00000121503	Tpm3	1017.85	861.059	4496.33	1968.47				ENSMUST00000182371	Rbm5	463.627	818.345	318.917	369.497														ENSMUST00000019683	Rcn3	385.713
	ENSMUST00000164263	Tiam1	143.911	103.515	332.575	483.574				ENSMUST00000034328	Ints10	210.352	109.467	101.339	188.492				ENSMUST00000114050	Tmsb10	484.155	239.616	1609.46	564.401				ENSMUST00000084535	Amer1	254.04	330.101	134.843	138.931														ENSMUST00000044691	Bag2	485.383
	ENSMUST00000118410	Impa1	87.2352	93.3158	214.453	190.455				ENSMUST00000069503	Tubd1	159.164	97.9724	71.1664	123.149				ENSMUST00000225200	Egr3	67.6406	35.9156	35.9359	98.6309				ENSMUST00000105336	Dot1l	1053.1	1361.55	438.946	628.102														ENSMUST00000168844	Dis3l	451.719
	ENSMUST00000002809	Fkbp7	104.076	87.7846	245.551	146.56				ENSMUST00000094287	Ctcfl	200.531	166.925	96.1651	60.316				ENSMUST00000023231	Gfus	182.015	88.2359	240.267	234.892				ENSMUST00000066560	Glb1l2	43.2763	325.603	91.4892	136.608														ENSMUST00000111332	Pcp4l1	1408.49
	ENSMUST00000032910	Mylpf	49851.1	96488.7	102483	142913				ENSMUST00000176600	Pan3	198.049	209.931	94.7321	115.925				ENSMUST00000032927	Stard10	535.905	463.546	755.938	1074.79				ENSMUST00000233730	Vmn2r79	320.383	325.772	222.983	137.44														ENSMUST00000021147	Exoc7	1255.24
	ENSMUST00000022368	Plau	614.308	498.303	1317.48	888.068				ENSMUST00000050011	Gm43302	170.389	122.022	78.5108	79.9533				ENSMUST00000041388	Serpine1	128.639	164.682	277.684	406.451				ENSMUST00000030952	Tnfrsf4	58.1131	54.1125	17.9616	11.9917														ENSMUST00000174078	Iffo2	85.6363
	ENSMUST00000078647	Rab43	64.0471	185.744	161.411	127.847													ENSMUST00000030851	Tomm7	527.68	465.727	908.894	1072.19				ENSMUST00000075872	Mysm1	218.57	286.58	144.011	117.259														ENSMUST00000043707	Rhbdd2	193.351
	ENSMUST00000034512	Oaf	235.275	136.802	519.493	294.485													ENSMUST00000060837	Rab11fip5	632.868	437.014	928.136	1007.97				ENSMUST00000170223	Adcy4	303.163	281.358	128.375	114.341														ENSMUST00000025419	Ppic	354.154
	ENSMUST00000021090	Grb2	529.938	581.703	1136.62	618.927													ENSMUST00000042710	Smim3	50.9238	20.98	105.283	70.0625				ENSMUST00000073116	Nfkb2	172.82	177.326	148.554	65.6875														ENSMUST00000165485	Efemp2	198.586
	ENSMUST00000098990	Arfip1	135.325	191.601	312.299	228.429													ENSMUST00000109636	Uqcc1	1047.76	405.476	935.532	939.14				ENSMUST00000186889	Cacna1c	104.894	93.0399	61.1997	34.108														ENSMUST00000029812	Nfkb1	440.62
	ENSMUST00000109333	Mrps36	653.709	911.682	1390.43	1391.36													ENSMUST00000040912	Anln	51.8291	14.143	51.2676	59.1016				ENSMUST00000102486	Hspb7	10107.7	20411.9	9098.22	9789.83														ENSMUST00000174354	Gtf2i	1227.54
	ENSMUST00000118470	Skil	98.5173	405.015	233.078	276.674													ENSMUST00000165052	Inppl1	901.793	497.259	760.704	1117.53				ENSMUST00000019382	Tecr	5245.07	11492.9	4915.24	5460.37														ENSMUST00000174576	Psmb9	50.0079
	ENSMUST00000025561	Anxa1	436.624	635.732	938.499	702.212													ENSMUST00000098444	Pard6a	13.9842	21.7482	79.6337	71.4919				ENSMUST00000046611	Cuzd1	29.9432	90.8814	22.0718	33.0355														ENSMUST00000132583	Crispld2	952.873
	ENSMUST00000103146	Rpl23	2714.84	3590.66	5600.36	4876.24													ENSMUST00000075994	Pdzrn3	2944.48	1457.36	2585.71	3239.17				ENSMUST00000031694	Lmod2	2582.06	5774.37	4104.07	2737.66														ENSMUST00000211439	Trak1	3564.28
	ENSMUST00000061455	Tent5c	30.8909	50.8602	92.5134	74.1354													ENSMUST00000032842	Ccdc90b	284.682	160.312	429.547	387.883				ENSMUST00000025430	Setbp1	297.817	510.444	203.256	227.461														ENSMUST00000080666	Ndrg4	79.7417
	ENSMUST00000171533	Nrep	798.802	88.531	1677.82	1327.23													ENSMUST00000002127	Unc119	49.0788	22.8308	87.3202	72.8184				ENSMUST00000217590	Olfr102	64.635	61.3366	55.0169	16.0711														ENSMUST00000233057	Emilin2	364.953
	ENSMUST00000058437	Rpl7	3287.82	4509.44	6611.25	6181.5													ENSMUST00000120563	Ptger4	47.9932	23.723	85.3846	73.1085				ENSMUST00000045487	Rhou	502.583	1079.09	348.586	496.746														ENSMUST00000118962	Syt3	84.8162
	ENSMUST00000112172	Tmsb4x	3209.7	1755.5	6465.86	3508.24													ENSMUST00000044694	Ttc36	1.0033	1.00319	10.9566	35.9538				ENSMUST00000227010	Vmn1r72	53	64.1828	24.3306	18.2992														ENSMUST00000070923	Them6	352.607
	ENSMUST00000177974	Atp2a2	2722.42	2314.45	5523.88	4344.61													ENSMUST00000162126	Gm49380	9.74424	1.78948	34.2993	36.0195				ENSMUST00000088621	Srrm2	4924.17	6435.9	2863.06	3103.18														ENSMUST00000093183	Smco1	1507.04
	ENSMUST00000165310	Ms4a6c	43.9915	66.2407	125.086	55.881													ENSMUST00000045473	Tmcc2	1409.41	698.501	1491.58	1553.76				ENSMUST00000036044	Zfc3h1	346.708	398.835	192.119	173.332														ENSMUST00000038108	Ndufc1	1607.24
	ENSMUST00000111143	Lmo2	56.2977	112.944	146.897	155.015													ENSMUST00000056533	Myoz3	594.082	325.073	595.324	738.851				ENSMUST00000111303	Dgkz	1023.44	800.138	352.143	366.946														ENSMUST00000062831	Ercc2	301.857
	ENSMUST00000030143	Ubap2	1178.95	1078.21	2437.89	2259.96													ENSMUST00000174259	Psme1	553.912	278.934	883.758	637.415				ENSMUST00000098109	Pigo	224.286	195.522	110.93	78.008														ENSMUST00000030551	Alpl	526.721
	ENSMUST00000170953	Rps13	2158.53	2101.14	4372.11	5156.38													ENSMUST00000220899	Cdca4	95.4307	35.3173	81.6617	95.5578				ENSMUST00000055322	Ier5	597.348	1029	413.852	481.138														ENSMUST00000080856	Ipo11	275.102
	ENSMUST00000102571	Clec10a	55.8662	38.4591	145.747	39.1055													ENSMUST00000079784	Myl3	4256.34	2641.13	9673.66	5722.59				ENSMUST00000046875	Uggt1	1178.92	2037.12	801.24	982.711														ENSMUST00000146003	Mrpl48	488.181
	ENSMUST00000061826	B3galnt1	48.9233	62.9359	132.37	70.0648													ENSMUST00000038684	Fhl3	5442.3	1805.03	4646.44	3944.1				ENSMUST00000110384	Ripor2	140.248	162.903	63.8803	60.8255														ENSMUST00000056153	Fads6	181.386
	ENSMUST00000156453	Cys1	45.665	54.1447	126.733	39.0088													ENSMUST00000161807	Psme2	229.046	144.779	408.939	345.906				ENSMUST00000084214	Eif4g3	2519.73	3555.77	2218.31	1751.58														ENSMUST00000027231	Slc9a2	952.372
	ENSMUST00000042700	Gstp2	1479.89	1185.81	2955.19	2938.23													ENSMUST00000099945	Amd1	41631	7769.35	19708.5	16690.3				ENSMUST00000120664	Pde4d	2130.55	3123.63	1275.2	1549.92														ENSMUST00000057935	Slc25a44	465.168
	ENSMUST00000168902	Serpinf1	1180.65	449.077	2408.8	837.863													ENSMUST00000034881	Cox7a2	1694.85	1393.95	2853.18	3029.63				ENSMUST00000112387	Hyal1	35.0226	69.6007	30.9961	22.6542														ENSMUST00000033752	Slc6a8	2291.89
	ENSMUST00000021933	Ctsl	1204.46	1794.89	2402.91	1927.54													ENSMUST00000051016	Orai1	1133.17	450.995	1103.14	1000.91				ENSMUST00000070805	Drc3	52.7885	69.8711	39.6211	23.2018														ENSMUST00000029034	Pmp2	49.9969
	ENSMUST00000029046	Fabp5	117.269	162.387	270.29	159.94													ENSMUST00000110551	Sord	1017.95	838.425	1738.35	1836.74				ENSMUST00000030645	Cnksr1	1556.67	2094.15	1090.93	1018.22														ENSMUST00000074976	H2ac19	870.181
	ENSMUST00000045756	S100a10	634.129	592.451	1317.34	1011.43													ENSMUST00000089377	Lgals1	4004.67	2723.88	7204.67	5848.23				ENSMUST00000037182	Hook3	2197.56	2671.31	1212.7	1315.93														ENSMUST00000030935	Prxl2b	942.982
	ENSMUST00000067496	Atpif1	253.792	154.475	547.466	482.896													ENSMUST00000044051	Timm8b	910.84	899.9	1494.15	1952.74				ENSMUST00000102484	Ddi2	1670.28	2525.92	1055.62	1244.81														ENSMUST00000026408	Gdf11	272.15
	ENSMUST00000100125	Thap7	59.8742	95.9849	149.734	162.76													ENSMUST00000185176	Lzts1	50.827	9.97368	71.3833	51.0903				ENSMUST00000064091	Ptpn4	644.059	1050.42	423.465	495.704														ENSMUST00000048302	Asb10	1933.72
	ENSMUST00000023243	Gpihbp1	623.961	481.939	1286.58	722.237													ENSMUST00000027266	Ormdl1	131.82	86.927	225.07	216.404				ENSMUST00000048453	Btbd16	21.9841	41.0736	22.735	5.18745														ENSMUST00000034774	Itga11	301.976
	ENSMUST00000095347	Brd2	737.625	1354.32	1506.81	1266.01													ENSMUST00000016977	Mrps18c	300.786	215.287	396.099	499.698				ENSMUST00000059438	2310057M21Rik	240.806	495.285	190.529	225.227														ENSMUST00000179445	Pitpna	2046.33
	ENSMUST00000049628	Atp5k	768.098	939.176	1532.37	1854.89													ENSMUST00000012627	Rpa3	35.2414	30.1877	70.3749	87.3495				ENSMUST00000044604	Crybg3	389.586	733.604	388.448	341.598														ENSMUST00000183583	Ntng2	169.922
	ENSMUST00000019071	Ccl6	326.031	350.756	689.74	444.356													ENSMUST00000030206	Snapc3	26.7757	18.2996	75.4806	65.0869				ENSMUST00000025890	Scyl1	1930	1743.89	1526.22	853.972														ENSMUST00000027472	Efhd1	292.956
	ENSMUST00000072514	Myod1	716.089	778.76	1436.35	937.006													ENSMUST00000032342	Mgp	573.488	616.587	2292	1352.24				ENSMUST00000171105	4930562C15Rik	53.0224	62.5186	16.0129	17.7194														ENSMUST00000052185	B3galt6	62.8296
	ENSMUST00000113122	Brpf1	57.9589	211.797	146.549	186.612													ENSMUST00000057423	Plpp7	2926.84	1508.19	2768.88	3238.81				ENSMUST00000021282	Pfas	452.719	451.857	183.476	202.352														ENSMUST00000023550	Pdia5	63.9254
	ENSMUST00000020974	Id2	76.4123	106.087	186.664	91.6148													ENSMUST00000106223	Ndufaf8	207.931	119.524	283.32	290.771				ENSMUST00000032071	Dusp11	1043.79	1140.9	645.415	546.383														ENSMUST00000099967	Fyn	285.617
	ENSMUST00000026565	Ifitm3	652.347	546.31	1318.64	836.644													ENSMUST00000046770	Nenf	857.606	535.654	1187.2	1172.96				ENSMUST00000075667	Mapk1ip1	649.541	912.302	374.951	431.716														ENSMUST00000037540	P2ry2	431.695
	ENSMUST00000166658	Pfdn5	648.113	552.423	1312.83	1372.78													ENSMUST00000043589	Kif16b	670.351	341.792	603.257	759.442				ENSMUST00000058790	Ldlrad3	207.37	446.463	83.5956	201.322														ENSMUST00000113195	Rftn1	236.598
	ENSMUST00000179554	Dynlt1f	120.782	113.091	272.698	184.609													ENSMUST00000102533	Tcea3	5346.09	3544.99	6367.67	7481.13				ENSMUST00000026150	Arhgap19	169.189	338.699	194.759	148.609														ENSMUST00000043760	Mvk	156.939
	ENSMUST00000107714	Gngt2	6.96888	23.7622	44.5478	19.983													ENSMUST00000140076	Ppat	599.713	325.231	697.671	724.047				ENSMUST00000041047	Lnpep	1062.67	1457.38	733.628	724.538														ENSMUST00000016087	Bola1	167.136
	ENSMUST00000026890	Clec3b	599.351	242.57	1207.91	448.751													ENSMUST00000165853	Ptp4a2	4874.71	5343.11	10828.7	11122.9				ENSMUST00000009705	Eng	1249.94	1416.47	1615.53	706.499														ENSMUST00000056406	Fam78a	388.777
	ENSMUST00000015278	Aldh1a3	47.0397	27.9156	127.165	24.0561													ENSMUST00000026295	Tsr2	72.2528	21.4759	83.6883	69.1233				ENSMUST00000165027	Ifrd1	456.368	1317.81	569.099	656.539														ENSMUST00000065678	Sec61b	383.61
	ENSMUST00000108920	Irf1	145.115	175.367	321.032	187.749													ENSMUST00000105734	Zfp984	56.9061	29.724	84.5373	85.7953				ENSMUST00000049285	Lrrn1	243.275	410.145	266.271	183.288														ENSMUST00000018755	Pdlim4	156.149
	ENSMUST00000000608	Gm2a	560.237	482.054	1123.63	695.497													ENSMUST00000136628	Smim26	329.727	202.526	369.956	459.63				ENSMUST00000065716	Eml5	34.9752	80.2675	45.5683	26.9879														ENSMUST00000051293	Gpr146	1532.88
	ENSMUST00000067298	Mrps21	544.633	711.085	1092.91	1122.8													ENSMUST00000037540	P2ry2	431.695	190.298	485.64	434.196				ENSMUST00000072777	Hmga2	162.385	66.8485	57.2738	21.0331														ENSMUST00000005173	Sgsh	161.625
	ENSMUST00000111999	Prkab1	113.681	153.051	258.357	159.684													ENSMUST00000035266	Igtp	178.644	110.466	367.666	269.546				ENSMUST00000109401	Tnpo1	1054.64	1162.36	997.776	569.282														ENSMUST00000022580	Slc25a30	365.929
	ENSMUST00000029440	Olfml3	277.032	961.661	586.305	320.581													ENSMUST00000120592	Pvalb	166234	119144	208908	240789				ENSMUST00000162731	Zfp579	240.907	164.486	94.247	62.2244														ENSMUST00000040275	Sobp	1272.68
	ENSMUST00000033310	Mki67	18.9247	3.98746	74.4601	12.0244													ENSMUST00000021249	Scrn2	166.245	106.626	214.236	264.796				ENSMUST00000210435	Olfr374	255.037	325.611	180.875	143.285														ENSMUST00000186730	Ppfia4	44.6238
	ENSMUST00000190496	Ppp1r18	84.8331	72.4439	200.614	88.7888													ENSMUST00000129100	Gfra1	80.2396	72.9662	242.758	189.957				ENSMUST00000088294	Acrbp	57.9699	58.3033	10.8002	14.7264														ENSMUST00000170048	A930033H14Rik	45.882
	ENSMUST00000108297	Pdp1	455.654	169.143	921.409	576.299													ENSMUST00000211439	Trak1	3564.28	1606.48	3563.89	3371.6				ENSMUST00000066601	Hyou1	572.6	699.064	298.517	330.815														ENSMUST00000113310	Slc25a25	1028.13
	ENSMUST00000033326	Wee1	107.694	97.7904	246.129	131.198													ENSMUST00000107556	Tsacc	31.8528	19.1591	68.1648	65.7371																							ENSMUST00000141387	Sypl2	14232
	ENSMUST00000176158	Mrpl17	174.425	226.397	379.214	437.929													ENSMUST00000178808	Gstm4	114.038	71.5833	96.7207	186.882																							ENSMUST00000178563	Mfsd4b4	37.5026
	ENSMUST00000049388	Commd10	85.8519	73.3832	200.321	127.759													ENSMUST00000030051	Txn1	695.244	575.108	1173.63	1233.57																							ENSMUST00000109844	Dlk1	37.9646
	ENSMUST00000033602	Tnmd	106.016	28.0139	242.093	52.0071													ENSMUST00000022665	Rhobtb2	809.193	399.989	979.335	869.628																							ENSMUST00000025979	Aldh18a1	147.81
	ENSMUST00000026613	Gusb	134.617	136.027	298.527	235.65													ENSMUST00000102923	Aebp1	3098.29	1378.99	2175.58	2887.32																							ENSMUST00000033485	Prickle3	438.957
	ENSMUST00000032895	Nucb2	109.232	81.6236	247.066	122.075													ENSMUST00000216867	Rps25	2236.84	2687.82	5019.99	5566.57																							ENSMUST00000230445	Pfkm	56370.3
	ENSMUST00000086123	Pitpnm2	390.924	711.266	784.413	550.399													ENSMUST00000113906	Pigp	1315.37	878.651	1506.71	1861.27																							ENSMUST00000129680	Ramp2	832.99
	ENSMUST00000046207	Sf3b6	259.758	291.354	543.593	464.889													ENSMUST00000030143	Ubap2	1178.95	1078.21	2437.89	2259.96																							ENSMUST00000058906	Chchd10	18856.4
	ENSMUST00000030940	Gnb1	371.979	368.259	750.417	648.217													ENSMUST00000026879	Gdap1	454.868	70.8334	220.132	184.578																							ENSMUST00000022660	Loxl2	822.283
	ENSMUST00000081619	Sh3pxd2a	323.244	1321.42	666.218	1173.31													ENSMUST00000053855	Ddit4l	4623.71	5610.61	9856.13	11244.1																							ENSMUST00000037056	Atp5j2	3664.72
	ENSMUST00000163230	Cd200	296.909	234.554	613.328	320.219													ENSMUST00000038757	Csdc2	45.9007	7.98765	55.2003	44.0528																							ENSMUST00000096494	Egflam	337.64
	ENSMUST00000053661	Gimap6	243.303	227.027	510.45	315.91													ENSMUST00000067908	Rhobtb1	414.185	162.594	416.87	376.601																							ENSMUST00000112599	Acvr1	229.204
	ENSMUST00000168574	Pid1	181.802	148.776	390.258	192.247													ENSMUST00000023514	Ndufb4	3906.74	2878.14	4802.81	5829.5																							ENSMUST00000115048	Robo4	304.755
	ENSMUST00000100951	Btbd8	52.6529	36.5305	135.203	82.8101													ENSMUST00000076657	Ndufa3	251.13	1749.29	3076.48	3598.54																							ENSMUST00000015511	Plxnd1	1848.13
	ENSMUST00000045779	Ttyh2	325.611	322.479	659.128	587.897													ENSMUST00000221871	Rps7	4028.02	1732.49	3591.64	3568.62																							ENSMUST00000089595	Dysf	1158.54
	ENSMUST00000043069	Cyth4	101.035	55.3917	229.962	72.475													ENSMUST00000090031	Gng5	3523.67	2649.11	4211.65	5320.24																							ENSMUST00000028663	Creb3l1	399.093
	ENSMUST00000044038	Kyat1	122.821	130.407	273.308	215.466													ENSMUST00000166950	Sec61g	260.644	523.437	1009.59	1117.06																							ENSMUST00000075040	Dusp13	1674.39
	ENSMUST00000034214	Mt2	278.405	1100.94	572.778	773.951													ENSMUST00000031024	Mrpl33	606.471	405.772	821.596	876.461																							ENSMUST00000201352	Babam2	546.206
	ENSMUST00000017348	Gsdma	0.997626	1.99653	32.1265	7.00909													ENSMUST00000106588	Rps15a	1499.64	1067.26	2101.35	2208.68																							ENSMUST00000027885	Angptl1	304.772
	ENSMUST00000165430	Comt	304.226	522.841	618.31	615.1													ENSMUST00000089430	Gm11808	2555.82	2069.52	4062.51	4188.19																							ENSMUST00000119685	Uspl1	398.658
	ENSMUST00000168833	Fbxo34	79.2154	111.301	186.585	184.066													ENSMUST00000086764	Rps12-ps3	2677.37	1949.14	4047.74	3894.23																							ENSMUST00000001595	Fkbp10	211.338
	ENSMUST00000059226	Ifi205	312.176	202.811	625.06	335.765													ENSMUST00000038108	Ndufc1	1607.24	723.349	1264.44	1512.83																							ENSMUST00000047144	5031439G07Rik	3979.88
	ENSMUST00000042121	H2-DMa	95.9479	19.9977	221.3	45.0204													ENSMUST00000112172	Tmsb4x	3209.7	1755.5	6465.86	3508.24																							ENSMUST00000000314	Cdh4	412.494
	ENSMUST00000172237	Ednrb	148.382	388.364	321.559	354.631													ENSMUST00000040826	Sdhaf3	214.311	114.717	261.334	273.459																							ENSMUST00000034763	Rp9	627.43
	ENSMUST00000113355	Frmd4b	102.207	67.4974	231.035	96.5173													ENSMUST00000056950	Rin3	606.667	152.897	299.698	353.569																							ENSMUST00000075994	Pdzrn3	2944.48
	ENSMUST00000000594	C1d	294.706	288.924	590.98	564.286													ENSMUST00000059080	Rps21	1343.26	1165.36	2322.9	2373.34																							ENSMUST00000173246	Jarid2	585.477
	ENSMUST00000038876	Emp3	142.508	118.4	311.218	229.159													ENSMUST00000022213	Thbs4	1927.76	1409.36	3779.44	2829.83																							ENSMUST00000193291	Slc26a6	131.055
	ENSMUST00000174651	Gm20604	76.1468	86.3711	180.57	175.903													ENSMUST00000108195	Dnajc19	637.049	505.24	1068.85	1068.96																							ENSMUST00000086430	Col5a2	991.346
	ENSMUST00000034955	Spg21	163.909	152.39	351.708	190.977													ENSMUST00000039413	Pde4a	1371.26	490.646	985.87	1040.19																							ENSMUST00000028020	Myoc	1661.52
	ENSMUST00000095760	Lsmem1	283.931	150.772	569.395	404.048													ENSMUST00000074613	Acyp2	851.606	857.936	1294.36	1767.07																							ENSMUST00000027009	Casp12	294.853
	ENSMUST00000040069	Colec12	189.862	196.982	400.378	176.231													ENSMUST00000020692	Btg2	1546.38	1172.55	1887.01	2348.65																							ENSMUST00000127748	Tril	218.241
	ENSMUST00000031670	Gng11	261.772	205.968	534.126	354.599													ENSMUST00000115262	Msrb1	2561.67	846.484	2137.53	1737.82																							ENSMUST00000095176	Znrf1	546.491
	ENSMUST00000050567	1700019D03Rik	37.772	34.9325	110.524	58.0906													ENSMUST00000037991	Mical2	1180.42	1020.93	1519.41	2052.75																							ENSMUST00000199808	Sbno1	761.585
	ENSMUST00000201401	Ccl24	36.8651	14.0414	109.012	47.784													ENSMUST00000024734	Mrpl14	755.7	572.465	1115.15	1196.39																							ENSMUST00000005507	Mlxipl	1360.65
	ENSMUST00000064783	Mfap4	186.637	55.9721	393.791	99.0648													ENSMUST00000044007	Oxld1	146.348	95.3798	190.296	234.538																							ENSMUST00000226996	Hmcn2	1607.11
	ENSMUST00000073012	Postn	202.155	97.4186	421.365	95.9938													ENSMUST00000179445	Pitpna	2046.33	940.676	2037.99	1881.69																							ENSMUST00000084207	Arhgef10	193.07
	ENSMUST00000007257	Clic1	250.934	260.056	504.491	341.111													ENSMUST00000060095	Tmtc1	1938.25	846.562	1810.11	1714.29																							ENSMUST00000045473	Tmcc2	1409.41
	ENSMUST00000060309	Pcdh19	75.5656	24.13	178.537	61.7687													ENSMUST00000020171	Ccn2	943.248	805.842	1656.37	1638.43																							ENSMUST00000156166	Agbl1	187.472
	ENSMUST00000032111	Wbp1	250.197	229.354	498.809	378.319													ENSMUST00000004868	Mtfp1	773.733	503.445	978.167	1051.26																							ENSMUST00000042246	Shc4	60.8101
	ENSMUST00000005548	Hmox1	247.855	225.991	494.053	268.173													ENSMUST00000135091	Mtln	832.79	615.574	1112.07	1265.51																							ENSMUST00000004208	Angptl2	1239.73
	ENSMUST00000162087	Fxyd5	128.018	144.511	281.096	179.456													ENSMUST00000034763	Rp9	627.43	292.555	652.237	627.546																							ENSMUST00000064922	Junb	1264.52
	ENSMUST00000057679	C1qtnf2	39.0312	26.0278	110.941	34.9943													ENSMUST00000073488	Nr1h2	400.885	279.992	397.883	605.852																							ENSMUST00000052509	Zfp771	405.866
	ENSMUST00000102678	H2-T23	224.73	186.51	454.989	219.08													ENSMUST00000021405	Polr2h	89.2352	67.0547	166.136	172.547																							ENSMUST00000065967	Pld5	47.2776
	ENSMUST00000022169	Hexb	223.697	248.818	448.308	250.207													ENSMUST00000146511	Gtf3a	510.419	270.252	347.271	584.482																							ENSMUST00000034722	Rab27a	139.874
	ENSMUST00000036682	Pxk	127.256	257.852	277.302	302.962													ENSMUST00000038673	Anapc13	292.097	187.193	390.867	415.542																							ENSMUST00000037097	Fhod3	1023.57
	ENSMUST00000093812	Cd109	21.9218	20.9417	76.4283	32.0591													ENSMUST00000004208	Angptl2	1239.73	612.712	2097.97	1235.95																							ENSMUST00000034723	Aldh1a2	205.608
	ENSMUST00000111466	C1qtnf4	210.088	212.155	425.003	447.315													ENSMUST00000102782	Gm2000	995.483	568.198	1178.14	1153.02																							ENSMUST00000034243	Mmp15	1008.96
	ENSMUST00000114437	Ppp2r1b	42.8488	150.569	115.495	113.119													ENSMUST00000019169	Use1	493.538	434.484	809.484	900.859																							ENSMUST00000060972	Kcna5	446.886
	ENSMUST00000060174	P2ry6	102.853	75.9319	230.6	72.0621													ENSMUST00000065422	Rpap2	157.089	101.299	160.599	241.309																							ENSMUST00000022099	Lpcat1	140.583
	ENSMUST00000200164	Rprd2	197.145	352.193	401.734	511.342																																									ENSMUST00000070150	E130308A19Rik	133.319
	ENSMUST00000041388	Serpine1	128.639	164.682	277.684	406.451																																									ENSMUST00000021207	Rflnb	823.363
	ENSMUST00000041558	Ep400	201.722	204.032	402.129	209.137																																									ENSMUST00000040430	Vat1	906.81
	ENSMUST00000114893	Igsf1	7.90851	11.9797	43.9152	20.8377																																									ENSMUST00000148750	Slc4a4	484.79
	ENSMUST00000035266	Igtp	178.644	110.466	367.666	269.546																																									ENSMUST00000040418	Chad	261.77
	ENSMUST00000029188	Ccn5	44.9564	30.9848	119.233	44.0286																																									ENSMUST00000069476	Rtl6	180.415
	ENSMUST00000106956	Myl4	117.821	35.1713	255.926	188.951																																									ENSMUST00000040721	Tpst1	179.864
	ENSMUST00000020215	Socs2	187.428	147.733	378.641	258.816																																									ENSMUST00000022665	Rhobtb2	809.193
	ENSMUST00000149663	Cd300lb	10.9746	12.9783	48.1847	3.0038																																									ENSMUST00000113712	Tia1	303.119
	ENSMUST00000061829	Cd14	81.9515	75.988	189.269	90.0429																																									ENSMUST00000055006	Trim16	649.445
	ENSMUST00000017604	Cyba	184.987	88.8037	374.445	193.278																																									ENSMUST00000060427	Ier2	587.739
	ENSMUST00000101032	Marchf8	176.059	246.249	359.44	256.425																																									ENSMUST00000166855	Mchr1	70.872
	ENSMUST00000131802	Lcp1	176.789	109.164	357.803	180.279																																									ENSMUST00000031055	Emilin1	194.408
	ENSMUST00000064679	Rab7b	80.1389	65.0587	185.483	107.455																																									ENSMUST00000098134	Ppfibp2	236.866
	ENSMUST00000095458	Smim15	150.323	174.108	312.278	289.864																																									ENSMUST00000053986	Lingo3	519.517
	ENSMUST00000020403	Csrp2	41.0575	96.7962	110.462	97.2911																																									ENSMUST00000234410	Zfp521	184.756
	ENSMUST00000122363	Vps9d1	143.352	115.247	299.899	157.429																																									ENSMUST00000172529	Hnrnpl	615.721
	ENSMUST00000027830	Slamf9	21.0066	8.00513	73.0109	10.0006																																									ENSMUST00000106839	Trim12a	72.423
	ENSMUST00000179863	Tnnt2	33.8732	33.1065	100.777	17.3401																																									ENSMUST00000059231	Frat2	238.577
	ENSMUST00000038038	Slfn2	42.964	57.9783	114.274	68.0401																																									ENSMUST00000043674	Vars2	360.668
	ENSMUST00000033185	Hpx	5.99777	3.00009	41.0458	91.0342																																									ENSMUST00000008032	Crlf1	170.694
	ENSMUST00000168115	Prpsap2	36.394	44.837	102.815	62.1763																																									ENSMUST00000011445	Cd209d	58.1716
	ENSMUST00000027279	Nabp1	156.847	202.161	317.001	350.372																																									ENSMUST00000045097	Gbp7	268.985
	ENSMUST00000101018	Cep170b	65.9172	191.156	154.492	185.705																																									ENSMUST00000063750	Rarb	180.31
	ENSMUST00000033133	Rgs10	81.2752	42.1382	182.897	51.9313																																									ENSMUST00000048560	Kank3	532.48
	ENSMUST00000120531	Stxbp6	73.8438	110.278	171.204	77.1988																																									ENSMUST00000093166	Cyfip2	123.814
	ENSMUST00000076052	Prcp	73.8492	34.2879	170.569	76.1367																																									ENSMUST00000090070	Gimap4	129.852
	ENSMUST00000019625	Myh8	34.5879	20.952	99.4193	27.9964																																									ENSMUST00000108407	Abr	294.288
	ENSMUST00000001720	Tat	1.99592	3.99427	32.1109	88.1005																																									ENSMUST00000114050	Tmsb10	484.155
	ENSMUST00000081202	Manbal	131.184	118.189	269.837	206.909																																									ENSMUST00000072777	Hmga2	162.385
	ENSMUST00000068700	Wdr6	127.023	176.406	262.884	199.37																																									ENSMUST00000050630	Supt3	120.781
	ENSMUST00000099996	Ttc30b	62.2756	56.49	147.074	126.911																																									ENSMUST00000101638	Limk2	281.94
	ENSMUST00000107210	Sytl2	125.035	88.9961	258.884	272.416																																									ENSMUST00000039388	Arl4d	213.008
	ENSMUST00000218055	Zup1	33.237	60.9738	96.4605	45.8719
	ENSMUST00000105082	Plekha6	133.719	82.4603	272.668	115.063
	ENSMUST00000107269	Pogz	127.368	193.859	261.026	134.308
	ENSMUST00000025007	Nme4	24.0727	10.0298	75.7268	38.9546
	ENSMUST00000164916	Ccdc58	71.5906	98.4672	163.621	170.607
	ENSMUST00000202281	Rogdi	72.1301	75.3734	165.065	98.0138
	ENSMUST00000100841	Eps8	123.913	182.75	255.226	151.887
	ENSMUST00000111160	Akt3	127.452	117.676	259.814	330.779
	ENSMUST00000028612	Pamr1	126.684	43.9196	258.056	135.182
	ENSMUST00000029972	Smim8	126.158	147.666	257.95	283.797
	ENSMUST00000055858	2410002F23Rik	71.5695	49.3481	162.913	81.5687
	ENSMUST00000041377	Lyn	122.875	62.5375	252.768	116.158
	ENSMUST00000030528	Pla2g2d	45.1027	11.1526	113.372	21.6982
	ENSMUST00000003621	Ess2	59.9142	115.445	141.032	122.889
	ENSMUST00000029564	Pmvk	98.0979	126.448	210.769	179.317
	ENSMUST00000064234	Ezr	61.8331	106.785	143.629	132.191
	ENSMUST00000102840	Ass1	96.9113	89.9601	208.677	408.255
	ENSMUST00000054730	Mfsd14b	113.881	148.252	236.874	127.614
	ENSMUST00000014445	Pam16	37.3986	57.7066	101.312	130.175
	ENSMUST00000087114	Cenpq	44.9361	56.9493	112.291	89.0765
	ENSMUST00000072896	Armc10	116.143	102.463	239.765	175.071
	ENSMUST00000191011	Apbb1	107.157	106.264	225.013	165.355
	ENSMUST00000111803	Recql	39.6055	89.1803	105.052	83.4587
	ENSMUST00000018113	Ptgis	40.5644	29.3302	106.22	46.4595
	ENSMUST00000118444	Lrp3	93.9413	81.3798	201.023	187.418
	ENSMUST00000024756	Enpp5	99.9526	114.714	211.435	92.3589
	ENSMUST00000096987	Septin5	87.0641	38.0868	189.015	81.2668
	ENSMUST00000223949	Parp8	110.469	158.676	227.289	287.109
	ENSMUST00000062356	Marcksl1	42.9706	25.9938	108.213	45.0234
	ENSMUST00000027754	Ncf2	41.3015	45.5357	106.206	53.8437
	ENSMUST00000019974	Rab32	30.9458	41.9505	90.2755	56.0565
	ENSMUST00000109184	Nfatc2	95.8471	291.62	202.824	208.232
	ENSMUST00000024829	Abcg1	68.7979	81.8179	154.73	68.1058
	ENSMUST00000106435	Fbf1	68.7327	206.483	154.154	62.1719
	ENSMUST00000229428	Tmem106c	81.1629	22.7108	177.607	146.55
	ENSMUST00000057054	Meox1	110.794	77.9007	225.723	155.164
	ENSMUST00000178977	4931406C07Rik	101.228	164.557	210.961	210.267
	ENSMUST00000078155	Impdh1	109.633	124.632	221.004	246.019
	ENSMUST00000034249	Cfap20	62.7469	82.2488	144.358	93.7067
	ENSMUST00000016781	Ift27	91.1902	92.2014	193.065	163.878
	ENSMUST00000109526	Nnat	55.0169	266.731	129.035	173.941
	ENSMUST00000034964	Tipin	56.2757	63.2798	131.094	110.188
	ENSMUST00000077960	H2-T22	92.0251	103.361	193.598	161.907
	ENSMUST00000043336	St8sia4	94.8704	50.1112	196.937	70.9114
[truncated: 17 more columns]

## Sheet: 3_CORT_model_GO(Gas)
GRf/f vehicle < GRmKO vehicle	GO Term	Count	Fold Enrichment	Bonferroni	Benjamini	FDR
501 genes	(Biological Process)
	GO:0019886~antigen processing and presentation of exogenous peptide antigen via MHC class II	9	27.4	5.3e-07	5.3e-07	5.22e-07
	GO:0030593~neutrophil chemotaxis	14	8.63	1.48e-05	7.38e-06	7.28e-06
	GO:0002376~immune system process	28	3.11	0.000962	0.000321	0.000316
	GO:0060048~cardiac muscle contraction	10	8.86	0.00342	0.000856	0.000844
	GO:0045087~innate immune response	27	2.87	0.00708	0.0012	0.00118
	GO:0002548~monocyte chemotaxis	9	9.57	0.00791	0.0012	0.00118
	GO:0006935~chemotaxis	14	5.05	0.00935	0.0012	0.00118
	GO:0019882~antigen processing and presentation	10	7.88	0.00954	0.0012	0.00118
	GO:0006955~immune response	21	3.28	0.0163	0.00175	0.00173
	GO:0043434~response to peptide hormone	11	6.41	0.0174	0.00175	0.00173
	GO:0050729~positive regulation of inflammatory response	10	6.75	0.0348	0.00322	0.00317
	GO:0006412~translation	25	2.65	0.0645	0.00555	0.00548
	GO:0002504~antigen processing and presentation of peptide or polysaccharide antigen via MHC class II	5	23.6	0.0766	0.00613	0.00605
	GO:0070374~positive regulation of ERK1 and ERK2 cascade	16	3.62	0.0864	0.00646	0.00636
	GO:0048245~eosinophil chemotaxis	5	21.3	0.122	0.00815	0.00804
	GO:0014883~transition between fast and slow fiber	5	21.3	0.122	0.00815	0.00804
	GO:0006954~inflammatory response	22	2.72	0.147	0.00933	0.0092
	GO:0014070~response to organic cyclic compound	10	5.32	0.217	0.0132	0.013
	GO:0008360~regulation of cell shape	13	3.98	0.222	0.0132	0.013
	GO:0034097~response to cytokine	10	5.25	0.236	0.0135	0.0133
	GO:0016064~immunoglobulin mediated immune response	6	11.6	0.263	0.0146	0.0143
	GO:0006937~regulation of muscle contraction	6	11.1	0.318	0.0174	0.0172
	GO:0070098~chemokine-mediated signaling pathway	8	6.19	0.486	0.0289	0.0285
	GO:0003009~skeletal muscle contraction	6	9.82	0.507	0.0294	0.029
	GO:0030049~muscle filament sliding	4	24.3	0.622	0.0389	0.0384
	GO:0055010~ventricular cardiac muscle tissue morphogenesis	6	9.12	0.638	0.0391	0.0385
	GO:0045766~positive regulation of angiogenesis	11	3.87	0.732	0.0473	0.0466
	GO:0071347~cellular response to interleukin-1	9	4.79	0.734	0.0473	0.0466
GRf/f vehicle > GRmKO vehicle	GO Term	Count	Fold Enrichment	Bonferroni	Benjamini	FDR
327 genes	(Biological Process)
	GO:0006355~regulation of transcription, DNA-templated	66	1.97	0.000106	0.000106	0.000106
	GO:0045944~positive regulation of transcription from RNA polymerase II promoter	34	2.32	0.0154	0.00778	0.00778
	GO:0006351~transcription, DNA-templated	50	1.8	0.0734	0.0254	0.0254
GRf/f CORT < GRmKO CORT	GO Term	Count	Fold Enrichment	Bonferroni	Benjamini	FDR
424 genes	(Biological Process)
	GO:0034097~response to cytokine	10	6.2	0.0561	0.0438	0.0438
	GO:0010043~response to zinc ion	7	10	0.1	0.0438	0.0438
	GO:0098869~cellular oxidant detoxification	4	40.2	0.127	0.0438	0.0438
	GO:0043434~response to peptide hormone	9	6.19	0.161	0.0438	0.0438
GRf/f CORT > GRmKO CORT	GO Term	Count	Fold Enrichment	Bonferroni	Benjamini	FDR
375 genes	(Biological Process)
	GO:0051726~regulation of cell cycle	11	5.94	0.0263	0.0266	0.0266
GRf/f vehicle < GRf/f CORT	GO Term	Count	Fold Enrichment	Bonferroni	Benjamini	FDR
318 genes	(Biological Process)
	GO:0006629~lipid metabolic process	29	6.94057	6.16607e-12	6.05319e-12	5.79717e-12
	GO:0009617~response to bacterium	18	8.43575	1.38471e-07	6.92356e-08	6.63073e-08
	GO:0032869~cellular response to insulin stimulus	11	12.4331	4.59289e-05	1.531e-05	1.46625e-05
	GO:0006631~fatty acid metabolic process	13	8.3264	0.000135916	3.39813e-05	3.25441e-05
	GO:0046890~regulation of lipid biosynthetic process	5	84.0646	0.000415186	8.30543e-05	7.95416e-05
	GO:0032760~positive regulation of tumor necrosis factor production	10	11.2086	0.000623448	0.00010394	9.95442e-05
	GO:0000122~negative regulation of transcription from RNA polymerase II promoter	25	3.41033	0.000895203	0.000127943	0.000122532
	GO:0043065~positive regulation of apoptotic process	15	5.19987	0.00302876	0.000347727	0.00033302
	GO:0006457~protein folding	9	11.1058	0.00336904	0.000347727	0.00033302
	GO:0042493~response to drug	14	5.57115	0.00356428	0.000347727	0.00033302
	GO:0032496~response to lipopolysaccharide	11	7.666	0.00415278	0.000347727	0.00033302
	GO:0045944~positive regulation of transcription from RNA polymerase II promoter	27	2.95012	0.00416404	0.000347727	0.00033302
	GO:0043066~negative regulation of apoptotic process	19	3.84874	0.00595492	0.000459439	0.000440008
	GO:0019915~lipid storage	6	26.0329	0.00641868	0.000459954	0.000440501
	GO:0032868~response to insulin	8	12.6591	0.00704338	0.00047122	0.000451289
	GO:0097201~negative regulation of transcription from RNA polymerase II promoter in response to stress	4	107.603	0.00815721	0.000499752	0.000478615
	GO:0042593~glucose homeostasis	10	8.20143	0.00845981	0.000499752	0.000478615
	GO:0048661~positive regulation of smooth muscle cell proliferation	8	11.6959	0.011932	0.000666873	0.000638668
	GO:0007165~signal transduction	26	2.83624	0.0131022	0.000694146	0.000664787
	GO:0045471~response to ethanol	9	9.03381	0.0156562	0.000789	0.00075563
	GO:0007623~circadian rhythm	8	10.7603	0.0206395	0.000993111	0.000951108
	GO:0050873~brown fat cell differentiation	6	19.6834	0.0263775	0.00121506	0.00116367
	GO:0034097~response to cytokine	7	11.769	0.0594854	0.0026664	0.00255362
	GO:0006006~glucose metabolic process	7	11.6238	0.0637061	0.0027427	0.0026267
	GO:0005975~carbohydrate metabolic process	10	6.19831	0.0763319	0.00317604	0.00304171
	GO:0044320~cellular response to leptin stimulus	4	53.8014	0.0911909	0.00367762	0.00352207
	GO:0045893~positive regulation of transcription, DNA-templated	17	3.38749	0.101123	0.00394838	0.00378139
	GO:0045444~fat cell differentiation	7	10.3464	0.119349	0.00453891	0.00434694
	GO:0006986~response to unfolded protein	6	13.0165	0.183986	0.00677712	0.00649048
	GO:0009408~response to heat	6	13.0165	0.183986	0.00677712	0.00649048
	GO:0051085~chaperone mediated protein folding requiring cofactor	5	19.7799	0.210511	0.0073861	0.00707371
	GO:2000379~positive regulation of reactive oxygen species metabolic process	5	19.7799	0.210511	0.0073861	0.00707371
	GO:0010628~positive regulation of gene expression	15	3.43121	0.257237	0.00901081	0.0086297
	GO:0006355~regulation of transcription, DNA-templated	23	2.49684	0.281172	0.00970902	0.00929838
	GO:0032755~positive regulation of interleukin-6 production	7	8.33207	0.343357	0.0120163	0.0115081
	GO:0006633~fatty acid biosynthetic process	6	10.6187	0.413496	0.0147164	0.014094
	GO:0046676~negative regulation of insulin secretion	5	16.0123	0.419914	0.0147164	0.014094
	GO:1903428~positive regulation of reactive oxygen species biosynthetic process	4	29.8896	0.463309	0.0163747	0.0156822
	GO:0045214~sarcomere organization	5	15.2845	0.479445	0.0167374	0.0160295
	GO:0019395~fatty acid oxidation	4	28.3165	0.520493	0.0179236	0.0171655
	GO:0070528~protein kinase C signaling	4	28.3165	0.520493	0.0179236	0.0171655
	GO:0010811~positive regulation of cell-substrate adhesion	5	14.6199	0.539644	0.0184669	0.0176858
	GO:0034198~cellular response to amino acid starvation	5	14.0108	0.599225	0.0208838	0.0200006
	GO:0051091~positive regulation of sequence-specific DNA binding transcription factor activity	7	7.18721	0.60601	0.0208838	0.0200006
	GO:0008152~metabolic process	8	5.87993	0.609367	0.0208838	0.0200006
	GO:0045892~negative regulation of transcription, DNA-templated	15	3.04306	0.634855	0.0218959	0.0209699
	GO:0050872~white fat cell differentiation	4	23.3919	0.731359	0.0279566	0.0267741
	GO:0051726~regulation of cell cycle	9	4.71024	0.769344	0.030548	0.029256
	GO:0055088~lipid homeostasis	5	12.0092	0.807564	0.0330952	0.0316954
	GO:0010243~response to organonitrogen compound	4	21.5205	0.815212	0.0330952	0.0316954
	GO:0071280~cellular response to copper ion	4	21.5205	0.815212	0.0330952	0.0316954
	GO:0006357~regulation of transcription from RNA polymerase II promoter	25	2.10556	0.843465	0.0354902	0.0339891
	GO:0008286~insulin receptor signaling pathway	5	11.5951	0.84769	0.0354902	0.0339891
	GO:0001676~long-chain fatty acid metabolic process	4	19.9264	0.880477	0.0393176	0.0376547
	GO:0006094~gluconeogenesis	4	19.2148	0.906175	0.0429993	0.0411806
	GO:0010942~positive regulation of cell death	5	10.8471	0.9109	0.0431532	0.041328
	GO:0072659~protein localization to plasma membrane	7	5.81188	0.940286	0.049408	0.0473183
GRf/f vehicle > GRf/f CORT	GO Term	Count	Fold Enrichment	Bonferroni	Benjamini	FDR
457 genes	(Biological Process)
	GO:0030198~extracellular matrix organization	20	10.2807	3.05827e-10	3.05833e-10	2.94618e-10
	GO:0030199~collagen fibril organization	13	22.4774	1.07349e-09	5.36726e-10	5.17044e-10
	GO:0007155~cell adhesion	29	4.55836	2.03085e-07	6.7695e-08	6.52126e-08
	GO:0019882~antigen processing and presentation	10	21.6129	1.7539e-06	4.38476e-07	4.22397e-07
	GO:0001525~angiogenesis	19	6.47613	3.0589e-06	6.11782e-07	5.89347e-07
	GO:0002376~immune system process	24	4.50163	1.47399e-05	2.45666e-06	2.36657e-06
	GO:0007275~multicellular organism development	36	2.96663	6.41082e-05	9.15861e-06	8.82276e-06
	GO:0030154~cell differentiation	32	3.00405	0.000342166	4.0154e-05	3.86815e-05
	GO:0048251~elastic fiber assembly	6	43.8909	0.00036132	4.0154e-05	3.86815e-05
	GO:0030036~actin cytoskeleton organization	14	6.72402	0.000501845	5.01971e-05	4.83563e-05
	GO:0006915~apoptotic process	23	3.70717	0.000945018	8.59513e-05	8.27994e-05
	GO:0045944~positive regulation of transcription from RNA polymerase II promoter	34	2.62656	0.00263462	0.000219841	0.000211779
	GO:0030335~positive regulation of cell migration	15	5.20603	0.00354993	0.000273557	0.000263526
	GO:0019886~antigen processing and presentation of exogenous peptide antigen via MHC class II	6	28.5291	0.00408925	0.000292688	0.000281955
	GO:0002504~antigen processing and presentation of peptide or polysaccharide antigen via MHC class II	5	47.5484	0.00576967	0.000385758	0.000371612
	GO:0043588~skin development	8	12.4717	0.00860022	0.000530438	0.000510987
	GO:0002503~peptide antigen assembly with MHC class II protein complex	5	43.2258	0.00897693	0.000530438	0.000510987
	GO:0043065~positive regulation of apoptotic process	17	4.16661	0.01032	0.000576309	0.000555175
	GO:0006508~proteolysis	20	3.55502	0.011677	0.000611286	0.000588869
	GO:0001501~skeletal system development	10	7.92474	0.0127476	0.000611286	0.000588869
	GO:0045444~fat cell differentiation	9	9.40518	0.0131393	0.000611286	0.000588869
	GO:0035987~endodermal cell differentiation	6	22.8232	0.0133583	0.000611286	0.000588869
	GO:0043410~positive regulation of MAPK cascade	12	6.00612	0.0145093	0.000635459	0.000612156
	GO:0030282~bone mineralization	7	12.8015	0.0413524	0.00175964	0.00169511
	GO:0043542~endothelial cell migration	6	17.2903	0.0545262	0.00216294	0.00208362
	GO:0007507~heart development	14	4.37946	0.054685	0.00216294	0.00208362
	GO:0071230~cellular response to amino acid stimulus	10	6.46917	0.0637525	0.0024248	0.00233588
	GO:0001503~ossification	9	7.50765	0.0671172	0.0024248	0.00233588
	GO:0035556~intracellular signal transduction	17	3.56876	0.0679048	0.0024248	0.00233588
	GO:0002250~adaptive immune response	13	4.57874	0.0762797	0.00256872	0.00247453
	GO:0048286~lung alveolus development	7	11.4772	0.0765436	0.00256872	0.00247453
	GO:0050870~positive regulation of T cell activation	6	15.8495	0.0831304	0.00271214	0.00261268
	GO:0045893~positive regulation of transcription, DNA-templated	21	2.95857	0.0870121	0.00275851	0.00265736
	GO:0001649~osteoblast differentiation	8	8.54803	0.100642	0.00311975	0.00300535
	GO:0002381~immunoglobulin production involved in immunoglobulin mediated immune response	5	23.7742	0.115603	0.00350988	0.00338117
	GO:0010628~positive regulation of gene expression	19	3.07286	0.135926	0.00405811	0.0039093
	GO:0008285~negative regulation of cell proliferation	16	3.47386	0.161036	0.00474545	0.00457143
	GO:0051897~positive regulation of protein kinase B signaling	9	6.43513	0.187926	0.00537267	0.00517565
	GO:0050804~modulation of synaptic transmission	8	7.68459	0.189045	0.00537267	0.00517565
	GO:0045892~negative regulation of transcription, DNA-templated	20	2.86868	0.194907	0.0054197	0.00522095
	GO:0030336~negative regulation of cell migration	9	6.02727	0.279979	0.00801105	0.00771728
	GO:0001657~ureteric bud development	6	11.8871	0.299227	0.00846536	0.00815493
	GO:0071346~cellular response to interferon-gamma	8	6.97959	0.318544	0.00891843	0.00859139
	GO:0043524~negative regulation of neuron apoptotic process	10	5.05834	0.354396	0.00994385	0.00957921
	GO:0001568~blood vessel development	7	8.4263	0.365289	0.0101009	0.00973053
	GO:0014068~positive regulation of phosphatidylinositol 3-kinase signaling	7	8.32097	0.385623	0.0103638	0.00998375
	GO:0007611~learning or memory	7	8.32097	0.385623	0.0103638	0.00998375
	GO:0071347~cellular response to interleukin-1	7	8.11802	0.42752	0.0114064	0.0109881
	GO:0051894~positive regulation of focal adhesion assembly	5	16.396	0.428207	0.0114064	0.0109881
	GO:0007015~actin filament organization	9	5.52175	0.4503	0.0119662	0.0115274
	GO:0016310~phosphorylation	18	2.81537	0.489877	0.0131963	0.0127124
	GO:0007165~signal transduction	28	2.15954	0.517313	0.0140054	0.0134918
	GO:0051496~positive regulation of stress fiber assembly	6	9.83761	0.582471	0.0164763	0.0158721
	GO:0034341~response to interferon-gamma	5	14.4086	0.606148	0.0172519	0.0166192
	GO:0001934~positive regulation of protein phosphorylation	11	4.02333	0.676147	0.0204946	0.019743
	GO:0008284~positive regulation of cell proliferation	18	2.67043	0.71059	0.0221356	0.0213239
	GO:0035904~aorta development	5	13.2079	0.729797	0.0229514	0.0221097
	GO:0060244~negative regulation of cell proliferation involved in contact inhibition	3	71.3226	0.793394	0.0264348	0.0254654
	GO:0006955~immune response	15	2.95945	0.795073	0.0264348	0.0254654
	GO:0035264~multicellular organism growth	8	5.51286	0.800204	0.0264348	0.0254654
	GO:0048008~platelet-derived growth factor receptor signaling pathway	5	12.5127	0.800723	0.0264348	0.0254654
	GO:0009612~response to mechanical stimulus	6	8.51614	0.818178	0.027486	0.0264781
	GO:0006355~regulation of transcription, DNA-templated	27	2.07233	0.825741	0.0277236	0.0267069
	GO:1904707~positive regulation of vascular smooth muscle cell proliferation	5	11.8871	0.859787	0.0306843	0.0295591
	GO:0071356~cellular response to tumor necrosis factor	8	5.17534	0.903296	0.0357566	0.0344454
	GO:0001889~liver development	7	6.16368	0.911807	0.0357566	0.0344454
	GO:0002244~hematopoietic progenitor cell differentiation	7	6.16368	0.911807	0.0357566	0.0344454
	GO:0010629~negative regulation of gene expression	13	3.1457	0.914597	0.0357566	0.0344454
	GO:0016477~cell migration	11	3.63217	0.915285	0.0357566	0.0344454
	GO:0042472~inner ear morphogenesis	6	7.71056	0.931371	0.0377122	0.0363293
	GO:0071407~cellular response to organic cyclic compound	6	7.71056	0.931371	0.0377122	0.0363293
	GO:0006633~fatty acid biosynthetic process	6	7.50765	0.951238	0.0419296	0.040392
	GO:0051481~negative regulation of cytosolic calcium ion concentration	4	18.1137	0.959905	0.0440324	0.0424177
	GO:0010811~positive regulation of cell-substrate adhesion	5	10.3366	0.964554	0.0451008	0.0434469
GRmKO vehicle < GRmKO CORT	GO Term	Count	Fold Enrichment	Bonferroni	Benjamini	FDR
126 genes	(Biological Process)
	GO:0006629~lipid metabolic process	14	8.15317	2.06126e-05	2.06128e-05	1.9802e-05
	GO:0043434~response to peptide hormone	7	27.6029	0.000243156	0.000121593	0.00011681
	GO:0006357~regulation of transcription from RNA polymerase II promoter	20	4.09883	0.000394285	0.000131454	0.000126283
	GO:0006355~regulation of transcription, DNA-templated	16	4.22653	0.00617067	0.00153683	0.00147638
	GO:0009267~cellular response to starvation	6	22.8343	0.00765473	0.00153683	0.00147638
	GO:0032869~cellular response to insulin stimulus	6	16.5021	0.0365211	0.00594262	0.00570886
	GO:0043066~negative regulation of apoptotic process	11	5.422	0.0407457	0.00594262	0.00570886
	GO:0046687~response to chromate	3	245.469	0.0603427	0.00656182	0.0063037
	GO:0033986~response to methanol	3	245.469	0.0603427	0.00656182	0.0063037
	GO:0045471~response to ethanol	6	14.6549	0.0635134	0.00656182	0.0063037
	GO:0045944~positive regulation of transcription from RNA polymerase II promoter	14	3.72224	0.103693	0.00995156	0.00956011
	GO:0034097~response to cytokine	5	20.4557	0.114273	0.0101117	0.00971392
	GO:0032868~response to insulin	5	19.2525	0.142345	0.0109674	0.0105359
	GO:0010951~negative regulation of endopeptidase activity	5	19.2525	0.142345	0.0109674	0.0105359
	GO:0006953~acute-phase response	4	36.3657	0.186119	0.0135337	0.0130014
	GO:0051005~negative regulation of lipoprotein lipase activity	3	140.268	0.194716	0.0135337	0.0130014
	GO:0009617~response to bacterium	7	7.98272	0.249902	0.0160082	0.0153785
	GO:0071377~cellular response to glucagon stimulus	3	122.734	0.250376	0.0160082	0.0153785
	GO:1900004~negative regulation of serine-type endopeptidase activity	3	109.097	0.309127	0.01946	0.0186945
	GO:0010811~positive regulation of cell-substrate adhesion	4	28.4601	0.348401	0.0214123	0.02057
	GO:0006084~acetyl-CoA metabolic process	3	98.1875	0.369569	0.0219647	0.0211007
	GO:0060548~negative regulation of cell death	5	14.2301	0.386671	0.0222159	0.021342
	GO:0006631~fatty acid metabolic process	6	9.35119	0.412189	0.0230968	0.0221883
	GO:0008203~cholesterol metabolic process	5	13.7518	0.426654	0.0231721	0.0222606
	GO:0042493~response to drug	7	6.77823	0.494832	0.0273065	0.0262323
	GO:0055088~lipid homeostasis	4	23.378	0.534769	0.0283321	0.0272176
	GO:0051289~protein homotetramerization	4	23.378	0.534769	0.0283321	0.0272176
	GO:0071320~cellular response to cAMP	4	22.9678	0.553346	0.0287746	0.0276427
	GO:0006986~response to unfolded protein	4	21.1156	0.643155	0.0355169	0.0341198
	GO:0014823~response to activity	4	20.4557	0.677049	0.0376565	0.0361753
	GO:0042542~response to hydrogen peroxide	4	19.8359	0.709449	0.0398487	0.0382812
	GO:0006111~regulation of gluconeogenesis	3	54.5486	0.786612	0.0482375	0.04634
GRmKO vehicle > GRmKO CORT	GO Term	Count	Fold Enrichment	Bonferroni	Benjamini	FDR
299 genes	(Biological Process)
	GO:0007155~cell adhesion	36	8.28732	3.85792e-18	3.85792e-18	3.63593e-18
	GO:0002376~immune system process	33	9.06511	1.68176e-17	8.40879e-18	7.92493e-18
	GO:0030198~extracellular matrix organization	20	15.0565	2.14162e-13	7.3941e-14	6.96862e-14
	GO:0019886~antigen processing and presentation of exogenous peptide antigen via MHC class II	10	69.6365	1.30639e-11	3.24165e-12	3.05512e-12
	GO:0006954~inflammatory response	22	8.00002	1.5803e-09	3.16076e-10	2.97889e-10
	GO:0030199~collagen fibril organization	11	27.8546	1.27223e-08	2.12039e-09	1.99838e-09
	GO:0045087~innate immune response	27	5.43406	1.57255e-08	2.24649e-09	2.11722e-09
	GO:0019882~antigen processing and presentation	9	28.4877	1.69987e-06	2.12484e-07	2.00257e-07
	GO:0030335~positive regulation of cell migration	16	8.13273	3.19204e-06	3.54672e-07	3.34263e-07
	GO:0001525~angiogenesis	16	7.98698	4.07562e-06	4.07563e-07	3.84111e-07
	GO:0002250~adaptive immune response	14	7.22157	0.000178191	1.62006e-05	1.52684e-05
	GO:0042060~wound healing	10	12.2169	0.000280488	2.33773e-05	2.20321e-05
	GO:0050870~positive regulation of T cell activation	7	27.0809	0.000398875	3.06888e-05	2.89229e-05
	GO:0002381~immunoglobulin production involved in immunoglobulin mediated immune response	6	41.7819	0.00049541	3.53952e-05	3.33584e-05
	GO:0006955~immune response	17	4.91212	0.000955527	6.27782e-05	5.91658e-05
	GO:0002504~antigen processing and presentation of peptide or polysaccharide antigen via MHC class II	5	69.6365	0.00100395	6.27782e-05	5.91658e-05
	GO:0002503~peptide antigen assembly with MHC class II protein complex	5	63.3059	0.0015683	9.23252e-05	8.70125e-05
	GO:0032755~positive regulation of interleukin-6 production	9	11.0925	0.00320039	0.000178084	0.000167837
	GO:0043066~negative regulation of apoptotic process	19	3.98522	0.00339303	0.000178884	0.000168591
	GO:0030593~neutrophil chemotaxis	8	13.7554	0.00379433	0.000190077	0.000179139
	GO:0032760~positive regulation of tumor necrosis factor production	9	10.4455	0.00502879	0.00024007	0.000226256
	GO:0016064~immunoglobulin mediated immune response	6	26.1137	0.00598157	0.000272705	0.000257013
	GO:0010628~positive regulation of gene expression	17	4.0266	0.0121198	0.000530165	0.000499658
	GO:0006935~chemotaxis	9	8.88977	0.016555	0.000695564	0.000655539
	GO:0070374~positive regulation of ERK1 and ERK2 cascade	11	6.43699	0.0181792	0.000733855	0.000691627
	GO:0071346~cellular response to interferon-gamma	8	10.2219	0.0271018	0.00105676	0.000995947
	GO:0001503~ossification	8	9.77355	0.0361381	0.00136322	0.00128478
	GO:0001934~positive regulation of protein phosphorylation	11	5.89232	0.0387165	0.0014102	0.00132905
	GO:0001568~blood vessel development	7	12.3406	0.0430563	0.00151759	0.00143027
	GO:0045766~positive regulation of angiogenesis	9	7.59671	0.0508559	0.0017398	0.00163969
	GO:0050731~positive regulation of peptidyl-tyrosine phosphorylation	8	8.91348	0.0645479	0.00215239	0.00202854
	GO:0030282~bone mineralization	6	16.07	0.0665735	0.00215287	0.00202899
	GO:0007507~heart development	11	5.03949	0.136112	0.00440111	0.00414786
	GO:0043588~skin development	6	13.699	0.138985	0.00440111	0.00414786
	GO:0071356~cellular response to tumor necrosis factor	8	7.57949	0.17014	0.00532825	0.00502165
	GO:0050766~positive regulation of phagocytosis	6	12.4722	0.209107	0.00651608	0.00614113
	GO:0043065~positive regulation of apoptotic process	12	4.30741	0.21425	0.00651624	0.00614128
	GO:0019221~cytokine-mediated signaling pathway	8	7.09672	0.244886	0.00739122	0.00696591
	GO:0048839~inner ear development	6	11.6061	0.281173	0.00846425	0.0079772
	GO:0050918~positive chemotaxis	4	32.7701	0.35681	0.0109953	0.0103626
	GO:0001501~skeletal system development	7	8.12426	0.364312	0.0109953	0.0103626
	GO:0007165~signal transduction	22	2.485	0.376012	0.0109953	0.0103626
	GO:0008284~positive regulation of cell proliferation	15	3.25912	0.376781	0.0109953	0.0103626
	GO:0016477~cell migration	10	4.83587	0.385634	0.0110705	0.0104335
	GO:0016485~protein processing	6	10.5777	0.399869	0.0113453	0.0106925
	GO:0032733~positive regulation of interleukin-10 production	5	15.8265	0.415063	0.0115196	0.0108568
	GO:0014068~positive regulation of phosphatidylinositol 3-kinase signaling	6	10.4455	0.418124	0.0115196	0.0108568
	GO:0001822~kidney development	8	6.15571	0.48823	0.0139534	0.0131505
	GO:0030890~positive regulation of B cell proliferation	5	14.8163	0.499857	0.0141375	0.013324
	GO:0007399~nervous system development	12	3.78117	0.52085	0.014712	0.0138654
	GO:0032735~positive regulation of interleukin-12 production	5	14.5076	0.528406	0.0147351	0.0138872
	GO:0051897~positive regulation of protein kinase B signaling	7	7.33016	0.544929	0.0151373	0.0142663
	GO:0071157~negative regulation of cell cycle arrest	4	26.5282	0.570511	0.0156477	0.0147473
	GO:0048245~eosinophil chemotaxis	4	26.5282	0.570511	0.0156477	0.0147473
	GO:0043410~positive regulation of MAPK cascade	8	5.86413	0.591961	0.0162943	0.0153566
	GO:0030308~negative regulation of cell growth	7	7.11614	0.602111	0.0164529	0.0155062
	GO:0042130~negative regulation of T cell proliferation	5	13.6542	0.612985	0.0166501	0.015692
	GO:0048002~antigen processing and presentation of peptide antigen	3	83.5638	0.621028	0.016725	0.0157626
	GO:0006508~proteolysis	13	3.3842	0.640343	0.0172205	0.0162296
	GO:0006952~defense response	7	6.96365	0.644243	0.0172205	0.0162296
	GO:0065003~macromolecular complex assembly	6	8.98536	0.662362	0.0175076	0.0165002
	GO:0000187~activation of MAPK activity	6	8.98536	0.662362	0.0175076	0.0165002
	GO:0030336~negative regulation of cell migration	7	6.86557	0.671809	0.01768	0.0166626
	GO:0007160~cell-matrix adhesion	6	8.52692	0.748019	0.021452	0.0202176
	GO:0007275~multicellular organism development	20	2.41374	0.752138	0.021452	0.0202176
	GO:0035987~endodermal cell differentiation	4	22.2837	0.760974	0.0216765	0.0204292
	GO:0050860~negative regulation of T cell receptor signaling pathway	4	21.4266	0.799994	0.0236579	0.0222965
	GO:0010759~positive regulation of macrophage chemotaxis	4	21.4266	0.799994	0.0236579	0.0222965
	GO:0008360~regulation of cell shape	7	6.33059	0.817854	0.0246695	0.0232499
	GO:0016525~negative regulation of angiogenesis	6	7.95846	0.847771	0.0268779	0.0253313
	GO:0042127~regulation of cell proliferation	8	5.13449	0.859155	0.0272688	0.0256997
	GO:0030049~muscle filament sliding	3	59.6884	0.867205	0.0272688	0.0256997
	GO:0001957~intramembranous ossification	3	59.6884	0.867205	0.0272688	0.0256997
	GO:0098883~synapse disassembly	3	59.6884	0.867205	0.0272688	0.0256997
	GO:0007229~integrin-mediated signaling pathway	6	7.73739	0.881848	0.0284614	0.0268236
	GO:0051894~positive regulation of focal adhesion assembly	4	19.2101	0.892111	0.0292811	0.0275962
	GO:0008285~negative regulation of cell proliferation	11	3.49772	0.923692	0.0333931	0.0314715
	GO:0009612~response to mechanical stimulus	5	10.3935	0.930311	0.0341265	0.0321628
	GO:0090023~positive regulation of neutrophil chemotaxis	4	17.9707	0.933511	0.0342889	0.0323158
	GO:0006898~receptor-mediated endocytosis	5	10.2407	0.940069	0.0351563	0.0331333
	GO:0032964~collagen biosynthetic process	3	46.4243	0.967603	0.0417885	0.0393839
	GO:0002821~positive regulation of adaptive immune response	3	46.4243	0.967603	0.0417885	0.0393839
	GO:0031175~neuron projection development	7	5.47703	0.971934	0.0430109	0.0405359
	GO:0071560~cellular response to transforming growth factor beta stimulus	5	9.53925	0.974244	0.043075	0.0405963
	GO:0030334~regulation of cell migration	6	6.84949	0.974392	0.043075	0.0405963
	GO:0051603~proteolysis involved in cellular protein catabolic process	5	9.28487	0.982424	0.0469418	0.0442406
	GO:0010629~negative regulation of gene expression	10	3.54384	0.987028	0.0498863	0.0470157
	GO:0002548~monocyte chemotaxis	4	15.0565	0.989349	0.0515541	0.0485875

## Sheet: 4_CORT_model_Expression(Liver)
ensembl_transcript_id	external_gene_name	GRf/f vehicle, Liver	GRf/f CORT, Liver	GRmKO vehicle, Liver	GRmKO CORT, Liver
ENSMUST00000007921	0610009B22Rik	188.139	246.45	242.901	284.528
ENSMUST00000180260	0610010F05Rik	118.342	159.652	95.4682	93.9073
ENSMUST00000021181	0610010K14Rik	57.8856	74.6009	43.9112	77.1958
ENSMUST00000202722	0610012G03Rik	408.073	312.942	390.264	425.874
ENSMUST00000077783	0610030E20Rik	393.749	383.045	348.765	379.709
ENSMUST00000081747	0610040J01Rik	515.55	424.265	493.662	522.499
ENSMUST00000163080	1110002E22Rik	0	0	1.00527	1.99209
ENSMUST00000032899	1110004F10Rik	509.895	420.407	484.313	508.003
ENSMUST00000048792	1110008P14Rik	329.708	453.861	282.276	582.86
ENSMUST00000030152	1110017D15Rik	0	1.99622	0	0
ENSMUST00000089104	1110025L11Rik	0	0	0	0
ENSMUST00000042576	1110032A03Rik	233.002	224.7	252.833	162.58
ENSMUST00000054551	1110032F04Rik	0	0	0	0
ENSMUST00000071792	1110038F14Rik	32.7907	51.7483	57.4353	27.2825
ENSMUST00000064652	1110051M20Rik	24.1602	39.4383	18.2742	5.01041
ENSMUST00000089097	1110057P08Rik	0	0	0	0
ENSMUST00000038830	1110059E24Rik	281.473	195.953	255.02	266.605
ENSMUST00000035154	1110059G10Rik	104.258	80.5642	93.5406	83.685
ENSMUST00000137769	1110065P20Rik	102.387	111.656	121.974	110.546
ENSMUST00000123927	1190005I06Rik	92.9679	45.6535	84.5807	88.7707
ENSMUST00000079648	1190007I07Rik	124.723	87.8786	132.558	142.874
ENSMUST00000035163	1300017J02Rik	8594.56	8763.85	7732.16	8341.17
ENSMUST00000136948	1500009C09Rik	0	0	0	0
ENSMUST00000150459	1500009L16Rik	0	0	0	0
ENSMUST00000112160	1500011B03Rik	9.00048	4.00058	13.0019	6.00076
ENSMUST00000178006	1520401A03Rik	0	0	0	0
ENSMUST00000052691	1600012H06Rik	410.246	392.345	450.18	373.241
ENSMUST00000179525	1600014C10Rik	1996.99	1519.51	1713.84	1613.48
ENSMUST00000178179	1600014C23Rik	0	0	0	0
ENSMUST00000061885	1700001C19Rik	173.385	112.353	170.781	145.924
ENSMUST00000178178	1700001F09Rik	0	0	0	0
ENSMUST00000073721	1700001J03Rik	0	0	0	0
ENSMUST00000070659	1700001K19Rik	0	0	0	0
ENSMUST00000022007	1700001L19Rik	0	0	0	0
ENSMUST00000050003	1700001O22Rik	0	0	0	0
ENSMUST00000107576	1700001P01Rik	0	0	0	0
ENSMUST00000203203	1700003E16Rik	10.0164	14.9902	28.0666	20.9636
ENSMUST00000045116	1700003F12Rik	0	0	2.01176	0
ENSMUST00000047110	1700003H04Rik	0	0	0	0
ENSMUST00000029598	1700006A11Rik	0	0	0	0
ENSMUST00000086370	1700007K13Rik	0.995735	2.99504	0	3.00157
ENSMUST00000107933	1700008O03Rik	0	0	0.911569	0
ENSMUST00000091364	1700008P02Rik	0	0	0	0
ENSMUST00000029955	1700009N14Rik	0	0	0	0
ENSMUST00000073081	1700010B08Rik	0	0	0	0
ENSMUST00000233654	1700010I14Rik	0	0	0	7.96306
ENSMUST00000034109	1700011L22Rik	0	0	0	0
ENSMUST00000113602	1700011M02Rik	0	0	0	0
ENSMUST00000031778	1700012A03Rik	0	0	0	0
ENSMUST00000020941	1700012B07Rik	0	0	0	0
ENSMUST00000060330	1700012B09Rik	0	0	0	0
ENSMUST00000030323	1700012P22Rik	0	0	0	0
ENSMUST00000029485	1700013F07Rik	0	0	0	0
ENSMUST00000048893	1700013G24Rik	0	0	0	0
ENSMUST00000067940	1700013H16Rik	0	0	0	0
ENSMUST00000055343	1700014D04Rik	0	0	0	0
ENSMUST00000180038	1700015G11Rik	0	0	0	0
ENSMUST00000016106	1700016C15Rik	0	2.98641	0	0.998013
ENSMUST00000033906	1700016D06Rik	0	0	0	0
ENSMUST00000031261	1700016H13Rik	0	0	0	0
ENSMUST00000066408	1700016K19Rik	0	0	0	0
ENSMUST00000034846	1700017B05Rik	157.819	521.196	230.078	308.823
ENSMUST00000191033	1700017N19Rik	0	0	1.00588	0
ENSMUST00000034265	1700018B08Rik	0	0	0	0
ENSMUST00000031624	1700018F24Rik	0	0	0	0
ENSMUST00000211116	1700018G05Rik	0	0	0	0
ENSMUST00000072235	1700019A02Rik	0	0	0	0.995378
ENSMUST00000114492	1700019D03Rik	6.00453	3.99519	8.03137	13.9578
ENSMUST00000028299	1700019N19Rik	0	0	0	0
ENSMUST00000028898	1700020A23Rik	0	0	0	0
ENSMUST00000014072	1700020L13Rik	0	0	0	0
ENSMUST00000037378	1700020L24Rik	3.01385	0	2.67111	0
ENSMUST00000057341	1700020N01Rik	0	0	0	0
ENSMUST00000075654	1700020N15Rik	0	0	0	0
ENSMUST00000029023	1700021F07Rik	0	0	0	0
ENSMUST00000030163	1700022I11Rik	0	0.998126	0	0
ENSMUST00000064162	1700024B05Rik	0	0	0	0
ENSMUST00000100723	1700024G13Rik	0	0	0	0
ENSMUST00000190233	1700025B11Rik	1.0011	0	0	0
ENSMUST00000109304	1700025C18Rik	0	0	0	0
ENSMUST00000044581	1700025G04Rik	49.0478	21.9638	53.274	51.7899
ENSMUST00000206366	1700028J19Rik	2.99919	3.00233	2.99519	3.00478
ENSMUST00000058921	1700028K03Rik	0	0	0	0
ENSMUST00000035849	1700028P14Rik	0	0	0	0
ENSMUST00000091377	1700029F12Rik	0	0	0	0
ENSMUST00000033830	1700029H14Rik	0	0	0	0
ENSMUST00000191292	1700029I15Rik	1.97431	3.23751	0	2.01352
ENSMUST00000098786	1700029J07Rik	6.00036	9.71851	2.28116	7.00067
ENSMUST00000070577	1700030J22Rik	10.0922	3.49828	5.01756	3.81587
ENSMUST00000064853	1700030K09Rik	32.7726	36.1787	38.7815	40.9422
ENSMUST00000048061	1700031F05Rik	0	0	0	0
ENSMUST00000091904	1700034E13Rik	0	0	0	0
ENSMUST00000099123	1700034I23Rik	0	2.00032	1.0038	0
ENSMUST00000036592	1700034J05Rik	0	0	0	0
ENSMUST00000115859	1700037C18Rik	19.9972	16.1247	1.81903	14.6987
ENSMUST00000103188	1700037H04Rik	122.694	75.1748	86.3664	114.882
ENSMUST00000106492	1700042G07Rik	0	0	0	0
ENSMUST00000095985	1700049E17Rik1	0	0	0	0
ENSMUST00000111874	1700049E17Rik2	0	0	0	0
ENSMUST00000050306	1700056E22Rik	13.9939	3.00331	8.9774	13.0305
ENSMUST00000098477	1700057G04Rik	0	0	0	0
ENSMUST00000119133	1700064H15Rik	0	0	0	0
ENSMUST00000097617	1700066B19Rik	0	0	0	0
ENSMUST00000042734	1700066M21Rik	409.278	469.393	525.858	510.7
ENSMUST00000060357	1700067K01Rik	0	6.70767	6.99692	6.55468
ENSMUST00000022028	1700067P10Rik	0	0	0	0
ENSMUST00000162388	1700069L16Rik	1.00111	0	0	0
ENSMUST00000031935	1700074P13Rik	0	0	0	0
ENSMUST00000078832	1700084M14Rik	0	0	0	0
ENSMUST00000020855	1700086D15Rik	0	0	0	0
ENSMUST00000187550	1700088E04Rik	0	0	5.15453	0
ENSMUST00000163172	1700092M07Rik	0	0	3.53517	6.14183
ENSMUST00000020527	1700093K21Rik	0	0	0	0
ENSMUST00000029551	1700094D03Rik	34.7256	50.3188	43.1576	43.7934
ENSMUST00000035234	1700102P08Rik	0	2.00045	1.99651	9.00801
ENSMUST00000008451	1700109H08Rik	0	0	0.995747	2.01111
ENSMUST00000169849	1700113H08Rik	1.99911	2.99897	0	0
ENSMUST00000178823	1700122O11Rik	0	0	0	0
ENSMUST00000031501	1700123K08Rik	0	0	0	0
ENSMUST00000090061	1700123L14Rik	0	0	0	0
ENSMUST00000038539	1700123O20Rik	317.671	340.38	313.274	407.984
ENSMUST00000018623	1700125H20Rik	0	0	0	0
ENSMUST00000022548	1700129C05Rik	0	0	0	0
ENSMUST00000096251	1810009A15Rik	121.654	130.809	117.364	137.011
ENSMUST00000076638	1810009J06Rik	0	0	0	0
ENSMUST00000106767	1810010H24Rik	36.5654	36.0622	48.5555	35.0071
ENSMUST00000023150	1810013L24Rik	484.377	429.777	463.511	500
ENSMUST00000056146	1810024B03Rik	4.99993	5.00136	1.99958	4.00168
ENSMUST00000060108	1810030O07Rik	103.679	101.838	113.49	116.012
ENSMUST00000106429	1810037I17Rik	252.966	197.1	252.781	238.231
ENSMUST00000039959	1810046K07Rik	23.8066	60.6081	27.2524	64.6491
ENSMUST00000180521	1810049J17Rik	0	9.04444	0	0
ENSMUST00000039048	1810055G02Rik	1200.83	571.706	622.236	863.361
ENSMUST00000029268	1810062G17Rik	3.99783	9.01204	5.98114	7.02013
ENSMUST00000013797	1810065E05Rik	0	0	0	0
ENSMUST00000048482	2010003K11Rik	108.986	258.128	95.0398	285.088
ENSMUST00000026602	2010106E10Rik	4.01444	0	2.00675	0
ENSMUST00000031330	2010109A12Rik	0	0	1.00588	0
ENSMUST00000177714	2010315B03Rik	198.04	174.081	259.179	183.773
ENSMUST00000032808	2200002D01Rik	263.217	144.433	235.099	141.283
ENSMUST00000013227	2200002J24Rik	0	0	0	0
ENSMUST00000031931	2210010C04Rik	0	0	0	0
ENSMUST00000022032	2210016F16Rik	521.357	441.524	440.568	467.722
ENSMUST00000031538	2210016L21Rik	221.929	187.491	194.526	270.979
ENSMUST00000195278	2210017I01Rik	0	0	0	0
ENSMUST00000168779	2210408I21Rik	46.0395	18.9204	22.0994	32.9753
ENSMUST00000099009	2210418O10Rik	584.548	1091.78	550.218	862.779
ENSMUST00000044326	2300002M23Rik	0	0	0	0
ENSMUST00000105054	2300003K06Rik	0	0	0	0
ENSMUST00000168665	2300009A05Rik	208.629	181.68	182.183	227.957
ENSMUST00000030101	2310002L09Rik	0	0	0	0
ENSMUST00000007601	2310003L06Rik	0	0	0	0
ENSMUST00000112025	2310009B15Rik	26.3787	18.9566	47.4643	41.6302
ENSMUST00000020341	2310011J03Rik	216.061	189.944	211.29	173.85
ENSMUST00000067386	2310022A10Rik	73.1105	78.7824	81.7637	93.2314
ENSMUST00000034464	2310022B05Rik	308.222	496.431	284.064	310.104
ENSMUST00000034564	2310030G06Rik	265.994	250.077	241.937	244.113
ENSMUST00000020719	2310033P09Rik	101.001	101.024	93.9902	109.021
ENSMUST00000089111	2310034C09Rik	0	0	0	0
ENSMUST00000189008	2310034G01Rik	0.998229	2.9947	0	1.99624
ENSMUST00000071430	2310039H08Rik	400.624	340.924	420.815	440.091
ENSMUST00000193521	2310046K23Rik	0	0	0	0
ENSMUST00000163439	2310050C09Rik	0	0	0	0
ENSMUST00000152363	2310057J18Rik	0	0.998112	0	0
ENSMUST00000059438	2310057M21Rik	27.9025	27.3571	41.6164	39.6582
ENSMUST00000054223	2310057N15Rik	0	0	0	0
ENSMUST00000148721	2310061I04Rik	599.61	449.341	507.731	591.307
ENSMUST00000050882	2310061N02Rik	0	0	0	0
ENSMUST00000052337	2310079G19Rik	0	0	0	0
ENSMUST00000055858	2410002F23Rik	68.5652	0	61.4859	27.7046
ENSMUST00000039571	2410004B18Rik	53.1341	37.2807	36.4788	67.4182
ENSMUST00000095823	2410004P03Rik	4.01405	11.5225	6.07595	4.89546
ENSMUST00000039846	2410137M14Rik	0	0	0	0
ENSMUST00000055413	2510002D24Rik	223.719	134.302	198.209	161.286
ENSMUST00000053336	2510009E07Rik	138.119	178.544	128.392	156.446
ENSMUST00000103232	2510039O18Rik	482.305	425.586	433.505	503.745
ENSMUST00000155856	2610001J05Rik	108.978	137.926	87.8416	159.872
ENSMUST00000120722	2610002M06Rik	288.257	257.57	331.025	309.862
ENSMUST00000039271	2610008E11Rik	74.0779	86.9335	74.1562	68.4005
ENSMUST00000163475	2610021A01Rik	134.11	254.765	167.115	169.457
ENSMUST00000105415	2610028H24Rik	0	1.19637	0	1.10502
ENSMUST00000165466	2610042L04Rik	0	0	0	0
ENSMUST00000186619	2610044O15Rik8	74.4078	151.6	71.5775	96.899
ENSMUST00000080517	2610301B20Rik	93.0447	56.9612	62.1525	66.8792
ENSMUST00000231297	2610318N02Rik	0	0	0	1.99076
ENSMUST00000010421	2610507B11Rik	2334.24	2386.47	2169.6	2162.15
ENSMUST00000179488	2610528A11Rik	1.00111	0	0	0
ENSMUST00000030261	2610528J11Rik	124.962	79.5456	78.5712	109.107
ENSMUST00000045907	2700049A03Rik	39.4258	22.6189	38.5776	19.9408
ENSMUST00000097646	2700062C07Rik	93.5839	61.6605	115.061	71.3965
ENSMUST00000159348	2700081O15Rik	43.0367	25.9634	46.207	43.8465
ENSMUST00000021406	2700097O09Rik	23.995	38.0248	17.9772	38.0497
ENSMUST00000034465	2810004N23Rik	382.797	397.777	296.833	342.281
ENSMUST00000077376	2810006K23Rik	167.508	153.642	151.121	199.172
ENSMUST00000073924	2810021J22Rik	20.0155	50.2217	21.0857	31.8994
ENSMUST00000129234	2810408A11Rik	0	0	0	3.98151
ENSMUST00000165824	2810459M11Rik	936.619	926.392	867.498	907.739
ENSMUST00000212276	2900026A02Rik	1441.64	891.66	1562.6	1008.4
ENSMUST00000032541	2900092C05Rik	0	0	0	0
ENSMUST00000035426	3110001I22Rik	34.0088	12.9967	34.0428	29.9759
ENSMUST00000112644	3110009E18Rik	3.98897	3.0165	3.94011	3.03991
ENSMUST00000082269	3110018I06Rik	0	0	0	0
ENSMUST00000178992	3110021N24Rik	0	3.34646	2.19137	0
ENSMUST00000224012	3110040M04Rik	0	0	0	0
ENSMUST00000152620	3110040N11Rik	52.6202	53.2303	68.6316	39.6308
ENSMUST00000099148	3110070M22Rik	5.99891	4.00242	10.9876	10.0119
ENSMUST00000066052	3110082I17Rik	104.014	8.99991	61.999	25.9937
ENSMUST00000127749	3110082J24Rik	0	0	0	0
ENSMUST00000051153	3300002I08Rik	1.00023	0	0.993575	1.00872
ENSMUST00000096038	3425401B19Rik	0	0.998122	0	0
ENSMUST00000033458	3830403N18Rik	0.99705	0.998275	0	1.99855
ENSMUST00000163392	3830406C13Rik	0	167.107	0	82.602
ENSMUST00000076791	4632433K11Rik	0	0	0	0
ENSMUST00000026519	4833420G17Rik	220.483	234.133	210.216	229.903
ENSMUST00000153065	4833439L19Rik	821.066	1178.66	851.963	675.371
ENSMUST00000062060	4921504E06Rik	0	0	0	0
ENSMUST00000031852	4921507P07Rik	5.00458	0	6.01931	6.98747
ENSMUST00000080132	4921509C19Rik	0	0	0	0
ENSMUST00000051530	4921511C20Rik	0	0	0	0
ENSMUST00000061597	4921517D22Rik	0	0	0	0
ENSMUST00000047749	4921524J17Rik	115.957	119.973	136.291	112.25
ENSMUST00000044829	4921524L21Rik	0	0	0	0
ENSMUST00000020712	4921536K21Rik	0	0	0	0
ENSMUST00000030245	4921539E11Rik	0	0	0	0
ENSMUST00000113009	4930402F06Rik	0	0	0	0
ENSMUST00000044766	4930402H24Rik	406.761	421.333	393.651	392.966
ENSMUST00000059967	4930402K13Rik	0	0	0	0
ENSMUST00000109783	4930404H24Rik	0	0	0	0
ENSMUST00000131736	4930404N11Rik	0	2.1765	1.06929	0
ENSMUST00000100396	4930407I10Rik	0	0	0	0
ENSMUST00000026889	4930412O13Rik	0	0	0	0
ENSMUST00000088146	4930415L06Rik	0	0	0	0
ENSMUST00000028069	4930426L09Rik	1.0011	0	0	0
ENSMUST00000054471	4930430F08Rik	64.6077	85.449	66.7142	109.104
ENSMUST00000098646	4930432M17Rik	0	0	0	0
ENSMUST00000171664	4930433I11Rik	0	0	0	0
ENSMUST00000108834	4930438A08Rik	0	0	0	0
ENSMUST00000056086	4930442H23Rik	3.11084	0	2.06006	3.00376
ENSMUST00000092672	4930444G20Rik	0	0	0	1.22596
ENSMUST00000115367	4930444P10Rik	0	0	0	0
ENSMUST00000022897	4930447A16Rik	0	0	0	0
ENSMUST00000044000	4930447C04Rik	0	0	0	0
ENSMUST00000033525	4930447F04Rik	0	0	0	0
ENSMUST00000110598	4930449I24Rik	0	0	0	0
ENSMUST00000061695	4930451I11Rik	0	0	0	0
ENSMUST00000076991	4930453N24Rik	429.565	517.781	447.063	486.255
ENSMUST00000117592	4930455H04Rik	1.99915	1.99929	0	0
ENSMUST00000098909	4930467E23Rik	0	0	0	0
ENSMUST00000223852	4930469K13Rik	0	0	0	0
ENSMUST00000062355	4930470P17Rik	0	0	0	0
ENSMUST00000226305	4930474N05Rik	0	0	2.00619	1.99638
ENSMUST00000035626	4930480E11Rik	0	0	0	0
ENSMUST00000091569	4930486L24Rik	4.00304	0	2.00245	4.00148
ENSMUST00000049703	4930503B20Rik	0	0	0	0
ENSMUST00000100688	4930503E14Rik	0	0	0	0
ENSMUST00000212683	4930503L19Rik	10.2737	20.1133	15.249	13.4669
ENSMUST00000041763	4930505A04Rik	0	0	0	0
ENSMUST00000181110	4930507D05Rik	0	0	0	1.01594
ENSMUST00000081896	4930512M02Rik	2.03424	15.0743	0	4.21722
ENSMUST00000033625	4930513O06Rik	2.00222	0	0	0
ENSMUST00000074064	4930516K23Rik	0	1.00328	3.06834	0
ENSMUST00000099141	4930518I15Rik	1.00005	3.00044	1.00013	1.00014
ENSMUST00000031547	4930519G04Rik	0	8.62823	0	3.27423
ENSMUST00000181369	4930519P11Rik	1.00111	0	0	0
ENSMUST00000082306	4930522H14Rik	0	0	0	0
ENSMUST00000112547	4930522L14Rik	23.7308	33.0534	29.2781	23.3124
ENSMUST00000163892	4930523C07Rik	217.192	102.849	165.77	147.947
ENSMUST00000102829	4930524B15Rik	0	0	0	0
ENSMUST00000135865	4930544D05Rik	0	0	0	0
ENSMUST00000043382	4930544G11Rik	0	0	0	0
ENSMUST00000025428	4930546C10Rik	0	0	0	0
ENSMUST00000031020	4930548H24Rik	0	0	0	1.99075
ENSMUST00000217318	4930550C14Rik	0	0	2.01174	0
ENSMUST00000112770	4930555G01Rik	0	0	0	0
ENSMUST00000042344	4930556J24Rik	0	0	2.01176	0
ENSMUST00000196239	4930558C23Rik	0	0	0	0
ENSMUST00000162676	4930558K02Rik	0	0	0	0
ENSMUST00000171105	4930562C15Rik	20.1564	57.3223	9.12872	35.0097
ENSMUST00000060468	4930563M21Rik	0	0	0	0
ENSMUST00000070584	4930564D02Rik	0	0	0	0
ENSMUST00000028243	4930568D16Rik	0	0	0	0
ENSMUST00000092696	4930572O03Rik	0	0	0	0
ENSMUST00000068158	4930578G10Rik	0	0	2.01176	0
ENSMUST00000022532	4930578I06Rik	0	0	0	0
ENSMUST00000199293	4930579F01Rik	1.0008	0	4.00707	1.99956
ENSMUST00000029388	4930579G24Rik	19.8715	22.7781	10.2731	27.7602
ENSMUST00000024896	4930583I09Rik	0	0	0	0
ENSMUST00000205686	4930590J08Rik	0	0	0	0.995371
ENSMUST00000121608	4930595D18Rik	0	0	0	0
ENSMUST00000080083	4930595M18Rik	0	0	0	0
ENSMUST00000043266	4930596D02Rik	0	0	0	0
ENSMUST00000033537	4931400O07Rik	0	0	0	0
ENSMUST00000013497	4931406B18Rik	0	8.9721	0	0.995754
ENSMUST00000034414	4931406C07Rik	3108.42	4795.06	3676.87	2333.68
ENSMUST00000097801	4931408C20Rik	0	0	0	0
ENSMUST00000022786	4931414P19Rik	55.0341	55.9467	75.174	44.7435
ENSMUST00000070163	4931417E11Rik	0	0	0	0
ENSMUST00000056170	4931422A03Rik	0	1.01358	0	0
ENSMUST00000212922	4931428F04Rik	26.5459	5.01982	0	12.6171
ENSMUST00000233331	4931428L18Rik	0	2.99136	0	0.996347
ENSMUST00000159565	4931429L15Rik	0	0	4.01048	2.99588
ENSMUST00000081074	4932411N23Rik	0	0.998083	0	0
ENSMUST00000125621	4932414N04Rik	0	5.00423	0.996649	1.00206
ENSMUST00000171401	4932415D10Rik	0	0	0	0
ENSMUST00000113958	4932429P05Rik	0	0	0	0
ENSMUST00000138950	4932438A13Rik	260.099	498.359	292.412	518.741
ENSMUST00000035689	4932438H23Rik	0	0	0	0
ENSMUST00000068874	4933400A11Rik	0	0	0	0
ENSMUST00000027102	4933402D24Rik	1.99995	0.999226	0	0
ENSMUST00000093342	4933402J07Rik	0	0	0	0
ENSMUST00000070980	4933402N03Rik	0	0	0	0
ENSMUST00000168329	4933402N22Rik	0	0	0	0
ENSMUST00000132037	4933403O08Rik	0	0	0	0
ENSMUST00000211852	4933405L10Rik	0	0	0	0.995382
ENSMUST00000119710	4933405O20Rik	0	0	0	0
ENSMUST00000027426	4933407L21Rik	0	0	0	0
ENSMUST00000102713	4933409G03Rik	0	0	0	0
ENSMUST00000084677	4933409K07Rik	1.0016	4.11925	2.5866	5.4679
ENSMUST00000164518	4933411K16Rik	6.00057	12.0008	2.00074	4.9997
ENSMUST00000096421	4933412E24Rik	0	0	0	0
ENSMUST00000109123	4933414I15Rik	0	0	0	0
ENSMUST00000056256	4933415A04Rik	0	0.998113	0	0
ENSMUST00000123034	4933416I08Rik	0	0	0	0
ENSMUST00000160279	4933417A18Rik	0	0	0	0
ENSMUST00000032648	4933421I07Rik	0	0	0	0
ENSMUST00000208994	4933424G06Rik	0.999212	1.00001	0	0
ENSMUST00000131546	4933427D14Rik	26.0213	14.1828	23.0989	13.2537
ENSMUST00000097896	4933427I04Rik	3.87594	12.8869	5.03473	4.25935
ENSMUST00000056955	4933428G20Rik	0	1.0017	1.00872	0
ENSMUST00000113046	4933428M09Rik	0	0	0	0
ENSMUST00000062145	4933430I17Rik	0	2.99795	2.003	1.99707
ENSMUST00000068798	4933434E20Rik	243.709	231.445	210.914	183.894
ENSMUST00000026325	4933436I01Rik	0	0	0	0
ENSMUST00000063524	5031410I06Rik	0	0	0	0
ENSMUST00000047144	5031439G07Rik	713.362	572.118	601.925	775.069
ENSMUST00000060348	5330417H12Rik	0	0	0	0
ENSMUST00000075020	5430401F13Rik	0	0	0	0
ENSMUST00000063127	5430402E10Rik	0	0	0	0
ENSMUST00000092720	5430403G16Rik	32.3399	22.7976	39.1646	27.3577
ENSMUST00000048459	5530400C23Rik	0	0	0	0
ENSMUST00000021044	5530401A14Rik	0	0	0	0
ENSMUST00000164362	5730409E04Rik	54.1007	67.977	48.5722	0
ENSMUST00000103225	5730455P16Rik	268.679	298.517	202.939	307.781
ENSMUST00000030968	5730480H06Rik	29.3294	49.9871	32.7536	33.7679
ENSMUST00000063216	5730507C01Rik	83.8797	120.932	96.1511	88.0121
ENSMUST00000109511	5730522E02Rik	0	0	1.00588	0
ENSMUST00000070587	5730596B20Rik	0	1.99623	0	0
ENSMUST00000084593	6030445D17Rik	0	1.99421	0	0.996377
ENSMUST00000066875	6030452D12Rik	0	0	0	0
ENSMUST00000057256	6030458C11Rik	134.724	155.837	139.958	136.172
ENSMUST00000106331	6030468B19Rik	0	0	0	0
ENSMUST00000050744	6030498E09Rik	3.99212	56.8997	0	20.9648
ENSMUST00000009695	6330409D20Rik	0	0	0	0
ENSMUST00000108951	6430548M08Rik	82.0723	74.5505	136.398	92.6662
ENSMUST00000086145	6430550D23Rik	0	9.19349	3.51656	6.47119
ENSMUST00000042581	6430571L13Rik	16.0097	13.9871	10.0314	11.9716
ENSMUST00000132221	6430628N08Rik	0	0	0	0
ENSMUST00000201563	6720489N17Rik	8.00494	2.99716	6.01913	1.99519
ENSMUST00000039961	6820408C15Rik	0	0	0	0
ENSMUST00000098460	7420426K07Rik	0	0	0	0
ENSMUST00000178942	7530416G11Rik	0	0	0	0
ENSMUST00000074653	8030462N17Rik	94.0689	88.8959	85.3258	92.7266
ENSMUST00000151231	8030474K03Rik	0	0	0	0
ENSMUST00000061688	9030025P20Rik	39.9115	37.1126	73.0188	80.8796
ENSMUST00000053792	9030612E09Rik	0	1.99623	0	0
ENSMUST00000101538	9030624G23Rik	19.1766	20.9511	35.0632	24.3788
ENSMUST00000233122	9130008F23Rik	2.00084	0	0.996237	3.01733
ENSMUST00000164345	9130019O22Rik	7.18494	24.1834	19.3392	19.3955
ENSMUST00000078816	9130023H24Rik	33.6901	52.711	53.3655	41.9645
ENSMUST00000180487	9130213A22Rik	1.00303	0	1.00396	0
ENSMUST00000165250	9130230L23Rik	0	0	0	0
ENSMUST00000100655	9130401M01Rik	201.08	215.966	180.985	271.824
ENSMUST00000036819	9130409I23Rik	296.119	588.705	336.681	420.397
ENSMUST00000114915	9230102O04Rik	0	0	0	0
ENSMUST00000022325	9230112D13Rik	0	0	0	0
ENSMUST00000092627	9330159F19Rik	0	2.00875	2.00921	1.99582
ENSMUST00000056140	9330161L09Rik	0	1.00049	0.99731	1.00159
ENSMUST00000179120	9330182O14Rik	0	0	0	0
ENSMUST00000072554	9430015G10Rik	31.0423	51.9937	45.1726	0
ENSMUST00000068996	9430038I01Rik	73.9651	58.3121	83.1368	68.5168
ENSMUST00000179647	9430069I07Rik	0	0	0	0
ENSMUST00000100190	9430097D07Rik	0	0	0	0
ENSMUST00000024032	9530002B09Rik	0	0	0	0
ENSMUST00000020392	9530003J23Rik	0	0	0	0
ENSMUST00000059886	9530053A07Rik	0	0	0	0
ENSMUST00000109057	9530068E07Rik	1835.45	934.941	1843.63	1561.62
ENSMUST00000058868	9530077C05Rik	0	6.98143	0	4.98071
ENSMUST00000112841	9630041A04Rik	0	0	0	0
ENSMUST00000063481	9830107B12Rik	0	0	0	0
ENSMUST00000153871	9930012K11Rik	0	0	9.0227	2.99615
ENSMUST00000175764	9930021J03Rik	195.836	307.727	157.556	197.306
ENSMUST00000055404	9930022D16Rik	0	0	0	0
ENSMUST00000094769	9930104L06Rik	52.0526	64.9327	57.1969	35.5803
ENSMUST00000097494	9930111J21Rik1	2.24317	0	2.18434	0
ENSMUST00000101295	9930111J21Rik2	101.393	108.433	122.198	67.853
ENSMUST00000029123	a	0	0	0	0
ENSMUST00000222600	A030003K21Rik	0	0	0	0
ENSMUST00000193762	A030005K14Rik	0	0	0	0
ENSMUST00000220768	A030005L19Rik	0	0	0	0.995378
ENSMUST00000223400	A030014E15Rik	0	0	0	0
ENSMUST00000178744	A130010J15Rik	74.4373	35.1217	19.8737	75.8645
ENSMUST00000096418	A1bg	1.99807	2.99461	0	1.99475
ENSMUST00000224304	A1cf	905.016	1029.64	897.505	973.687
ENSMUST00000098935	A230072I06Rik	0	0	0	0
ENSMUST00000207359	A26c2	0	0	0	0
ENSMUST00000028577	A26c3	0	0	0	0
ENSMUST00000032203	A2m	1.0011	0	0	0
ENSMUST00000060574	A2ml1	407.342	159.789	455.025	161.447
ENSMUST00000063656	A330070K13Rik	0	0	0	0
ENSMUST00000106077	A3galt2	0	0	0	0.99537
ENSMUST00000058393	A430005L14Rik	386.916	302.317	382.748	429.557
ENSMUST00000069862	A430033K04Rik	67.0458	67.2704	61.6135	45.072
ENSMUST00000164614	A4galt	2.01197	1.9816	5.01664	0
ENSMUST00000042553	A4gnt	1.00063	62.938	1.0033	7.97992
ENSMUST00000057465	A530016L24Rik	1.00059	2.99721	1.00321	0.997618
ENSMUST00000160792	A530032D15Rik	0	0	0	0
ENSMUST00000232817	A530064D06Rik	11.5136	28.1187	24.4783	10.3957
ENSMUST00000170573	A530084C06Rik	0	0	0	0
ENSMUST00000064788	A630001G21Rik	3.41684	0.998226	0	0.998159
ENSMUST00000147024	A630010A05Rik	0.997457	5.9896	0	1.99776
ENSMUST00000178958	A630023A22Rik	0	0	0	0
ENSMUST00000091791	A630073D07Rik	0	0	0	0
ENSMUST00000179399	A630076J17Rik	0	0	0	0
ENSMUST00000231268	A630089N07Rik	24.9163	85.3716	40.8393	49.2367
ENSMUST00000180101	A630095N17Rik	0	0.998106	0	0
ENSMUST00000209558	A730009L09Rik	0	0	0	0
ENSMUST00000135687	A730046J19Rik	1.001	0	1.00458	4.98376
ENSMUST00000057977	A730049H05Rik	0	0	0	0
ENSMUST00000066106	A730061H03Rik	1.97878	5.99035	0	4.02794
ENSMUST00000181545	A730071L15Rik	1.0088	0	0	0
ENSMUST00000065465	A830005F24Rik	0	0	0	0.995376
ENSMUST00000171690	A830018L16Rik	0	0.9981	0	0
ENSMUST00000068360	A830031A19Rik	0	0	0	0
ENSMUST00000050753	A930002H24Rik	0	1.0041	0.983976	1.01176
ENSMUST00000066163	A930004D18Rik	18.0127	16.9809	25.0924	26.9236
ENSMUST00000173620	A930009A15Rik	0	0	0	0
ENSMUST00000162431	A930017K11Rik	0	0	0	0
ENSMUST00000040374	A930018P22Rik	5.02656	0	1.00168	0
ENSMUST00000170048	A930033H14Rik	51.0343	12.9863	77.2711	58.8426
ENSMUST00000047498	AA467197	0	0	0	0
ENSMUST00000202253	AA792892	0	1.73057	0	0
ENSMUST00000039323	AA986860	40.0265	30.9679	59.2037	60.8399
ENSMUST00000041208	Aaas	162.262	110.003	154.325	138.928
ENSMUST00000031445	Aacs	1021.19	661.228	1254.64	771.802
ENSMUST00000029325	Aadac	8094.01	6075.96	8554.25	6070.22
ENSMUST00000169794	Aadacl2	0	0	0	0
ENSMUST00000049476	Aadacl2fm1	0	0	0	0
ENSMUST00000168156	Aadacl2fm2	0	0	0	0
ENSMUST00000179799	Aadacl2fm3	0	0	0	0
ENSMUST00000105749	Aadacl3	0	0	0	0
ENSMUST00000094510	Aadacl4	0	0	0	0
ENSMUST00000030328	Aadacl4fm1	0	0	0	0
ENSMUST00000105748	Aadacl4fm2	0	0	0	0
ENSMUST00000036876	AAdacl4fm3	0	0	0	0
ENSMUST00000105747	Aadacl4fm4	0	0	0	0
ENSMUST00000105746	Aadacl4fm5	0	0	0	0
ENSMUST00000079472	Aadat	3526.47	2352.98	2106.61	1882.05
ENSMUST00000041551	Aagab	478.417	289.838	409.078	352.741
ENSMUST00000089519	Aak1	255.266	308.453	289.841	239.384
ENSMUST00000154853	Aamdc	103.63	193.166	118.824	160.114
ENSMUST00000006462	Aamp	1708.17	1470.83	1749.26	1784.09
ENSMUST00000021160	Aanat	0	0	0	0
ENSMUST00000109570	Aar2	281.444	241.409	270.459	340.355
ENSMUST00000090025	Aard	18.0012	7.00083	27.0059	13.0008
ENSMUST00000034441	Aars	3217.92	2887.8	3210.02	3096.45
ENSMUST00000024733	Aars2	244.181	239.429	207.784	317.077
ENSMUST00000070395	Aarsd1	317.555	244.435	299.279	310.984
ENSMUST00000069709	Aasdh	51.6032	0	31.1404	43.1538
ENSMUST00000051589	Aasdhppt	366.847	441.281	392.272	433.833
ENSMUST00000031707	Aass	5465.29	6968.58	5882.39	5894.56
ENSMUST00000018841	Aatf	203.076	191.041	174.377	190.752
ENSMUST00000103019	Aatk	76.0657	88.9804	93.4233	79.3043
ENSMUST00000086361	AB124611	25.2727	17.0032	35.5513	19.6419
ENSMUST00000065987	Abat	7242.78	6409.93	6546.42	6422.11
ENSMUST00000030010	Abca1	2064.05	2598.68	2275.42	2063.53
ENSMUST00000087268	Abca12	0	0	0	0
ENSMUST00000042740	Abca13	0	0	0	0
ENSMUST00000084640	Abca14	1.00045	1.9963	0	1.992
ENSMUST00000076272	Abca15	0	0	0	0
ENSMUST00000056042	Abca16	0	0	0	0
ENSMUST00000039324	Abca17	0	0	1.00584	0
ENSMUST00000102919	Abca2	855.815	803.332	736.689	1057.56
ENSMUST00000039013	Abca3	501.452	691.025	479.071	679.049
ENSMUST00000013995	Abca4	2.00227	0	0	0
ENSMUST00000043961	Abca5	75.0717	107.827	59.2981	65.7396
ENSMUST00000044003	Abca6	1915.69	2605.14	1969.79	2571.58
ENSMUST00000132517	Abca7	40.3321	29.8369	73.3548	85.468
ENSMUST00000046223	Abca8a	1483	308.888	1373.35	428.407
ENSMUST00000020948	Abca8b	565.561	410.473	656.755	462.195
ENSMUST00000044850	Abca9	46.042	32.9499	44.2115	33.8726
ENSMUST00000075578	Abcb10	559.455	347.539	588.503	410.641
ENSMUST00000102710	Abcb11	6825.75	8140.28	6132.18	8365.18
ENSMUST00000047753	Abcb1a	24.0784	48.6414	51.757	102.044
ENSMUST00000009058	Abcb1b	39.1604	26.2784	39.9594	24.0222
ENSMUST00000003717	Abcb4	3229.84	5067.43	3117.28	5088.83
ENSMUST00000035515	Abcb5	0	0	0	0
ENSMUST00000027396	Abcb6	1401.03	1237.08	1401.11	1331.68
ENSMUST00000033695	Abcb7	663.587	762.318	655.033	640.666
ENSMUST00000073076	Abcb8	445.304	355.747	355.524	323.811
ENSMUST00000031354	Abcb9	31.0236	18.9768	29.1153	44.8625
ENSMUST00000100167	Abcc1	29.3711	12.98	14.0682	8.72645
ENSMUST00000167360	Abcc10	25.0609	114.396	41.183	63.8061
ENSMUST00000156066	Abcc12	4.99845	0.998158	0	0.996743
ENSMUST00000026208	Abcc2	6680.32	5208.56	6405.64	4613.42
ENSMUST00000178136	Abcc3	3166.79	1367.66	3145.34	2084.95
ENSMUST00000166646	Abcc4	39.04	0	35.1673	21.7558
ENSMUST00000079158	Abcc5	27.015	30.9542	29.1363	20.684
ENSMUST00000002850	Abcc6	1732.75	1347.53	1635.5	1342.23
ENSMUST00000033123	Abcc8	0	0	0	0
ENSMUST00000100827	Abcc9	291.674	348.907	419.54	431.731
ENSMUST00000002084	Abcd1	600.455	676.893	484.917	675.438
ENSMUST00000069511	Abcd2	28.027	7.60557	58.2694	39.8707
ENSMUST00000029770	Abcd3	7145.99	7759.52	7911.67	6834.15
ENSMUST00000021666	Abcd4	103.091	264.82	122.317	249.33
ENSMUST00000080536	Abce1	1457.09	1633.03	1521.13	1519.43
ENSMUST00000043757	Abcf1	1187.53	945.945	1055.98	1116.38
ENSMUST00000030795	Abcf2	818.767	869.183	733.865	962.847
ENSMUST00000003319	Abcf3	539.989	592.011	573.26	585.351
ENSMUST00000024829	Abcg1	106.094	58.9286	109.43	61.8119
ENSMUST00000114294	Abcg2	1502.94	1360.6	1693.49	1084.11
ENSMUST00000031239	Abcg3	33.6514	10.8291	30.5763	9.81012
ENSMUST00000034648	Abcg4	0	0	0	0.995408
ENSMUST00000066175	Abcg5	1932.71	865.192	3016.25	1548.51
ENSMUST00000045714	Abcg8	2172.94	555.69	2702.1	1275.59
ENSMUST00000066983	Abhd10	71.3794	65.8452	82.9298	58.9554
ENSMUST00000046999	Abhd11	336.159	248.837	265.013	331.308
ENSMUST00000056149	Abhd12	764.586	708.776	563.936	608.03
ENSMUST00000182782	Abhd12b	0	0	2.01176	0
ENSMUST00000048216	Abhd13	300.835	193.897	353.592	201.073
ENSMUST00000171678	Abhd14a	124.589	115.489	128.628	158.609
ENSMUST00000213179	Abhd14b	2238.75	1725.31	2521.72	2827.97
ENSMUST00000094004	Abhd15	534.249	583.177	404.203	435.94
ENSMUST00000007251	Abhd16a	481.202	403.772	495.052	435.833
ENSMUST00000069649	Abhd16b	0	0.998104	0	0
ENSMUST00000003436	Abhd17a	1028.65	859.625	949.706	991.848
ENSMUST00000052556	Abhd17b	388.225	260.773	314.955	240.459
ENSMUST00000117085	Abhd17c	1055.12	829.477	962.556	1022.98
ENSMUST00000159774	Abhd18	317.312	248.874	165.181	224.719
ENSMUST00000037315	Abhd2	925.857	1670.85	966.702	1539.12
ENSMUST00000117828	Abhd3	925.565	1350	885.92	1446.74
ENSMUST00000041197	Abhd4	763.759	699.161	636.995	872.243
ENSMUST00000156520	Abhd5	409.647	521.129	347.108	458.654
ENSMUST00000166497	Abhd6	531.647	471.441	290.308	363.315
ENSMUST00000008094	Abhd8	44.019	70.9582	82.5786	120.808
ENSMUST00000126112	Abi1	284.484	304.328	274.347	397.464
ENSMUST00000052332	Abi2	28.6075	16.8538	33.3944	34.9028
ENSMUST00000059026	Abi3	114.946	71.3821	92.8734	84.5587
ENSMUST00000096012	Abi3bp	32.7348	23.9972	47.7721	56.0565
ENSMUST00000045368	Abitram	70.0568	88.13	41.8329	78.7399
ENSMUST00000075759	Abl1	311.087	196.944	149.726	213.945
ENSMUST00000166172	Abl2	90.0888	112.143	86.2794	96.4797
ENSMUST00000111529	Ablim1	180.512	309.373	126.618	186.327
ENSMUST00000101280	Ablim2	0	15.4221	0	31.3163
ENSMUST00000166783	Ablim3	400.229	326.051	214.926	199.379
ENSMUST00000102900	Abo	0	0	0	0
ENSMUST00000065028	Abr	0	0	61.0219	33.6822
ENSMUST00000054742	Abra	0	0	0	0
ENSMUST00000020002	Abracl	75.9392	56.0171	108.995	84.11
ENSMUST00000117364	Abraxas1	65.4614	53.4272	68.2415	92.5614
ENSMUST00000084497	Abraxas2	501.511	495.689	454.562	459.3
ENSMUST00000041782	Abt1	170.378	170.839	173.55	194.129
ENSMUST00000032169	Abtb1	327.885	227.007	279.386	296.01
ENSMUST00000076212	Abtb2	112.093	223.696	136.594	154.476
ENSMUST00000039784	Acaa1a	2599.06	1341.66	2410.76	1666.68
ENSMUST00000010795	Acaa1b	15521.8	6451.13	15742	10091.8
ENSMUST00000041053	Acaa2	13480.7	12765.9	14635.7	14158
ENSMUST00000020843	Acaca	1110.36	3544.69	1514.3	1961.44
ENSMUST00000031583	Acacb	577.455	1781.86	589.014	1136.22
ENSMUST00000111770	Acad10	441.859	333.205	438.042	346.237
ENSMUST00000047799	Acad11	5443.23	6396.33	5013.48	7462.42
ENSMUST00000041252	Acad12	200.661	106.398	139.982	91.9943
ENSMUST00000060513	Acad8	670.313	657.138	729.817	631.73
ENSMUST00000011492	Acad9	605.15	668.362	608.381	614.686
ENSMUST00000027153	Acadl	3214.66	2944.13	3410.94	3297.09
ENSMUST00000072697	Acadm	4901.93	7131.55	5315.91	7830.29
ENSMUST00000031524	Acads	2535.99	2306.35	2442.11	2481.71
ENSMUST00000015829	Acadsb	3282.86	2205.39	2930.76	2506.61
ENSMUST00000102574	Acadvl	4943.62	4761.49	5139.6	5376.13
ENSMUST00000032835	Acan	0	0	0	0
ENSMUST00000108622	Acap1	19.0089	3.77469	21.1439	8.98416
ENSMUST00000058033	Acap2	208.663	225.966	235.524	247.042
ENSMUST00000105584	Acap3	59.0173	51.9087	0	68.7348
ENSMUST00000034547	Acat1	6267.87	6279.28	6335.74	5731.45
ENSMUST00000233792	Acat2	321.537	151.929	408.042	443.651
ENSMUST00000043923	Acat3	2117.18	1716.02	2574.32	2909.85
ENSMUST00000027780	Acbd3	318.235	378.552	314.873	279.17
ENSMUST00000092559	Acbd4	546.913	196.108	361.52	419.468
ENSMUST00000114523	Acbd5	2766.1	1329.68	2883.91	2334.44
ENSMUST00000080138	Acbd6	353.139	276.425	385.024	387.759
ENSMUST00000228935	Acbd7	0	0	1.00588	0
ENSMUST00000111246	Accs	14.33	4.75744	12.1046	28.7136
ENSMUST00000099690	Accsl	0	0	0	0
ENSMUST00000212650	Acd	122.808	65.9184	138.746	82.378
ENSMUST00000001963	Ace	9.30097	19.5895	9.40279	60.5219
ENSMUST00000073973	Ace2	6.00036	7.98522	0	21.9204
ENSMUST00000190995	Ace3	0	0	0	0
ENSMUST00000056113	Acer1	0	10.389	3.10378	2.01624
ENSMUST00000045224	Acer2	255.206	265.651	262.106	201.493
ENSMUST00000033020	Acer3	285.182	978.554	314.087	701.059
ENSMUST00000085934	Ache	5.0123	0	8.03619	0
ENSMUST00000147714	Acin1	379.701	449.75	330.894	378.056
ENSMUST00000038227	Ackr1	6.01038	3.67663	24.023	0
ENSMUST00000050327	Ackr2	0	27.9673	40.13	30.9152
ENSMUST00000065587	Ackr3	11.0076	10.9881	12.043	16.9536
ENSMUST00000076147	Ackr4	27.5347	8.892	0	19.0055
ENSMUST00000165111	Acly	1031.38	1924.97	2010.18	1842.34
ENSMUST00000038006	Acmsd	569.364	2105.89	804.619	1183.82
ENSMUST00000095086	Acnat1	120.003	324.502	201.856	217.232
ENSMUST00000081541	Acnat2	56.6933	4133.95	183.409	2169.66
ENSMUST00000102973	Aco1	4009.01	3715.99	4247.73	4119.19
ENSMUST00000023116	Aco2	4136.24	5171.82	4315.67	4368.53
ENSMUST00000022722	Acod1	0.999762	0	0	0.99675
ENSMUST00000168120	Acot1	472.342	1326.42	504.696	1231.84
ENSMUST00000052910	Acot10	0	0	0	0
ENSMUST00000102762	Acot11	89.4188	925.912	132.14	526.764
ENSMUST00000022120	Acot12	2142.87	2690.21	2365.38	2840.25
ENSMUST00000006900	Acot13	737.653	696.585	1088.15	889.458
ENSMUST00000021649	Acot2	68.5969	193.776	56.4351	152.981
ENSMUST00000120927	Acot3	67.7791	209.155	207.363	554.557
ENSMUST00000021652	Acot4	497.067	1406.28	1021.71	1403.5
ENSMUST00000046422	Acot5	0	0	0	1.00479
ENSMUST00000222921	Acot6	24.5567	45.4801	25.1157	28.2634
ENSMUST00000075363	Acot7	394.062	347.174	432.193	433.853
ENSMUST00000103094	Acot8	170.002	294.352	168.179	302.997
ENSMUST00000026324	Acot9	38.0127	31.9872	35.1099	43.9495
ENSMUST00000072948	Acox1	29520.9	14153.6	23829.2	14667.6
ENSMUST00000022271	Acox2	2787.85	4587.05	2417.77	4588.29
ENSMUST00000068947	Acox3	595.397	366.112	426.394	406.326
ENSMUST00000028859	Acoxl	0	0	0	0
ENSMUST00000074038	Acp1	747.05	576.237	867.844	858.081
ENSMUST00000002172	Acp2	818.066	917.976	726.401	823.061
ENSMUST00000012921	Acp4	0	0	0	0
ENSMUST00000069330	Acp5	2044.49	1842.38	1967.88	2001.19
ENSMUST00000090759	Acp6	583.246	507.801	574.273	659.24
ENSMUST00000040112	Acp7	0	0	0	0
ENSMUST00000062723	Acpp	75.8979	135.816	88.0594	149.568
ENSMUST00000023295	Acr	0	0	0	0.995391
ENSMUST00000112414	Acrbp	11.7342	39.871	11.3274	11.6579
ENSMUST00000034620	Acrv1	0	0	0	0
ENSMUST00000034822	Acsbg1	1.99976	0	0	0.99661
ENSMUST00000043062	Acsbg2	0	0	0	0
ENSMUST00000025048	Acsbg3	0	1.9962	0	0
ENSMUST00000103164	Acsf2	5257.8	4558.28	4613.03	4561.22
ENSMUST00000015160	Acsf3	320.828	334.851	288.626	407.872
ENSMUST00000034046	Acsl1	19030.9	15621.6	16912.3	16172.2
ENSMUST00000142704	Acsl3	130.998	78.9054	198.941	185.696
ENSMUST00000112904	Acsl4	652.515	345.517	688.924	594.24
ENSMUST00000043150	Acsl5	3863.16	3848.48	4491.26	3504.07
ENSMUST00000000145	Acsl6	12.0064	6.99449	3.00824	4.98979
ENSMUST00000047929	Acsm1	7189.06	4997.59	6948.21	5276.7
ENSMUST00000167935	Acsm2	32.3296	8.82951	10.6945	8.35864
ENSMUST00000106527	Acsm3	1200.03	740.244	1070.99	760.656
ENSMUST00000047045	Acsm4	0	0	0	0
ENSMUST00000066465	Acsm5	1713.86	757.032	1906.16	1022.19
ENSMUST00000028944	Acss1	9.00882	0	7.02926	6.98035
ENSMUST00000029135	Acss2	1771.05	1308.51	2041.15	1575.86
ENSMUST00000165067	Acss3	323.948	1431.58	325.989	1002.41
ENSMUST00000034453	Acta1	9.00916	0	1.00127	44.4854
ENSMUST00000039631	Acta2	47.0164	69.9701	44.0768	104.873
ENSMUST00000100497	Actb	8057.44	9738.25	8035.21	9396.81
ENSMUST00000054716	Actbl2	0	0	0	0
ENSMUST00000090269	Actc1	0	0	0	0.99537
ENSMUST00000134455	Acte1	0	0	0	0
ENSMUST00000071555	Actg1	1129.46	989.526	1285.15	1089.34
ENSMUST00000121731	Actg2	2.00141	0	4.00217	11.0121
ENSMUST00000085073	Actl11	0	0	0	0
ENSMUST00000029214	Actl6a	262.432	311.092	266.822	304.046
ENSMUST00000031725	Actl6b	0	0	0	0
ENSMUST00000095079	Actl7a	0	0	0	0
ENSMUST00000095080	Actl7b	0	0	0	0
ENSMUST00000174088	Actl9	2.00222	0	0	0
ENSMUST00000021554	Actn1	538.81	305.245	545.018	476.558
ENSMUST00000168193	Actn2	0	0	0	3.9815
ENSMUST00000006626	Actn3	1.9997	1.99634	0	1.99317
ENSMUST00000068045	Actn4	2452.01	3878.72	2247.57	3661.36
ENSMUST00000021479	Actr10	474.639	525.923	560.857	605.527
ENSMUST00000040270	Actr1a	1155.07	1121.78	1077.81	1300.75
ENSMUST00000043951	Actr1b	981.446	1295.54	1156.85	1289.17
ENSMUST00000000137	Actr2	1363.5	1460.74	1476.82	1639.27
ENSMUST00000178474	Actr3	826.298	1107.57	1104.39	1164.27
ENSMUST00000088244	Actr3b	1.00288	0	2.00824	0
ENSMUST00000045644	Actr5	87.0488	86.9271	100.29	98.7854
ENSMUST00000020109	Actr6	151.047	137.966	160.246	197.656
ENSMUST00000016115	Actr8	431.561	346.199	365.751	400.858
ENSMUST00000059466	Actrt1	0	0	0	0
ENSMUST00000060062	Actrt2	0	0	0	0
ENSMUST00000047630	Actrt3	0	0	0	0
ENSMUST00000112599	Acvr1	203.341	143.871	204.606	161.797
ENSMUST00000000544	Acvr1b	252.211	171.769	154.664	180.41
ENSMUST00000028178	Acvr1c	3.00416	0	1.00562	0
ENSMUST00000063886	Acvr2a	355.806	427.425	332.164	434.349
ENSMUST00000215746	Acvr2b	18.2467	3.37871	16.9395	26.4966
ENSMUST00000120754	Acvrl1	40.7908	17.0522	51.1982	19.1829
ENSMUST00000024031	Acy1	570.268	629.786	657.196	770.651
ENSMUST00000054030	Acy3	1748.27	1136.72	1500.74	1604.98
ENSMUST00000008966	Acyp1	53.2485	77.3533	57.3121	101.069
ENSMUST00000074613	Acyp2	16.9891	17.0265	13.9474	9.03044
ENSMUST00000017841	Ada	32.0097	18.9936	24.0358	32.967
ENSMUST00000029274	Adad1	0	0	0	0
ENSMUST00000098361	Adad2	0	0	0	0
ENSMUST00000066155	Adal	0	96.8419	139.39	149.019
ENSMUST00000067880	Adam10	419.35	490.331	448.968	444.489
ENSMUST00000068150	Adam11	193.166	590.668	403.822	407.839
ENSMUST00000067680	Adam12	9.01075	4.99333	1.00531	0
ENSMUST00000074582	Adam15	42.1476	41.6095	48.6112	43.1722
ENSMUST00000064536	Adam17	200.278	222.905	240.559	224.449
ENSMUST00000033957	Adam18	0	0	0	0
ENSMUST00000011400	Adam19	10.0091	9.98482	18.0866	1.99247
ENSMUST00000100757	Adam1a	1.00077	8.38769	11.5257	1.99406
ENSMUST00000079368	Adam1b	0	0	0	0
ENSMUST00000022618	Adam2	0	1.00001	2.00798	0
ENSMUST00000056331	Adam20	0	0	0	0
ENSMUST00000008582	Adam21	0	0	0	0
ENSMUST00000050166	Adam22	2.00235	4.99448	1.04927	0
ENSMUST00000087374	Adam23	229.356	250.755	178.569	256.061
ENSMUST00000051614	Adam24	0	0	0	0
ENSMUST00000096663	Adam25	0	0	0	0
ENSMUST00000049577	Adam26a	0	0	0	0
ENSMUST00000080135	Adam26b	0	0	0	0
ENSMUST00000111072	Adam28	4.67099	19.2584	7.23618	3.94393
ENSMUST00000053441	Adam29	0	0	0	0
ENSMUST00000033958	Adam3	0	0	0	0
ENSMUST00000050342	Adam30	0	0	0	0
ENSMUST00000140573	Adam32	0	1.98205	0	3.93705
ENSMUST00000183552	Adam33	0	0	6.02124	3.99084
ENSMUST00000110411	Adam34	0	0	0	0
ENSMUST00000056023	Adam34l	0	0	0	0
ENSMUST00000066814	Adam39	0	0	0	0
ENSMUST00000085319	Adam4	3.00178	4.99558	1.00303	0.997717
ENSMUST00000050300	Adam5	0	0	0	0
ENSMUST00000053086	Adam6a	0	0	0	0
ENSMUST00000063317	Adam6b	0	0	1.00588	0
ENSMUST00000022640	Adam7	4.00441	0	0	0
ENSMUST00000026546	Adam8	3.00209	0.998901	8.02888	3.98897
ENSMUST00000208247	Adam9	1129.9	1360.72	1062.48	1347.14
ENSMUST00000022641	Adamdec1	21.012	1.99828	29.0856	8.9801
ENSMUST00000023610	Adamts1	82.3286	224.64	80.9234	144.148
ENSMUST00000173030	Adamts10	28.0507	0	36.8605	0
ENSMUST00000061318	Adamts12	0	6.9854	0	0.995638
ENSMUST00000014996	Adamts13	39.062	35.9437	70.7276	52.9204
ENSMUST00000092486	Adamts14	9.00773	16.9758	14.0638	8.96823
ENSMUST00000065112	Adamts15	5.00444	3.9941	9.04255	6.97422
ENSMUST00000123552	Adamts16	0	0.998082	0	0
ENSMUST00000098382	Adamts17	1.00119	1.1121	2.01007	0
ENSMUST00000093113	Adamts18	0	0	0	0
ENSMUST00000052907	Adamts19	0	0	0	0
ENSMUST00000040523	Adamts2	81.0828	161.049	88.435	118.371
ENSMUST00000035342	Adamts20	0	0	0	0
ENSMUST00000061427	Adamts3	2.00153	1.99746	2.0082	0.996828
ENSMUST00000111315	Adamts4	0	5.98862	0	0
ENSMUST00000023611	Adamts5	17.0169	23.9598	33.1733	15.9342
ENSMUST00000224784	Adamts6	0	4.99189	14.0691	5.4806
ENSMUST00000113059	Adamts7	13.6279	0	65.269	34.3106
ENSMUST00000068135	Adamts8	0	0	1.00585	0
ENSMUST00000167391	Adamts9	6.85743	12.9806	14.0664	2.98898
ENSMUST00000141889	Adamtsl1	4.00264	2.79509	0	8.96223
ENSMUST00000091233	Adamtsl2	72.0543	223.734	62.2448	242.298
ENSMUST00000173828	Adamtsl3	0	0	1.00587	0
ENSMUST00000117782	Adamtsl4	37.0368	0	14.1362	50.8494
ENSMUST00000095446	Adamtsl5	8.00339	15.9908	11.067	3.56163
ENSMUST00000110865	Adap1	7.00418	10.99	17.0526	7.98139
ENSMUST00000021050	Adap2	385.135	369.133	285.501	345.578
ENSMUST00000107405	Adar	220.64	127.185	190.528	178.725
ENSMUST00000020496	Adarb1	275.584	185.082	136.128	0
ENSMUST00000135574	Adarb2	13.5312	20.0191	27.367	30.0006
ENSMUST00000034427	Adat1	48.4013	46.561	49.7831	43.612
ENSMUST00000019944	Adat2	20.8518	33.4022	31.7048	21.1234
ENSMUST00000038411	Adat3	0	8.61418	0	0
ENSMUST00000101165	Adck1	66.1008	15.1264	132.279	105.263
ENSMUST00000051249	Adck2	73.492	95.0201	68.3717	86.81
ENSMUST00000162503	Adck5	330.151	130.917	254.589	214.639
ENSMUST00000020706	Adcy1	1.00089	3.9931	3.01589	2.98751
ENSMUST00000111440	Adcy10	0	7.98483	0	0
ENSMUST00000022013	Adcy2	2.00165	3.99476	3.01274	3.98691
ENSMUST00000020984	Adcy3	0	3.52779	21.9004	4.98297
ENSMUST00000002398	Adcy4	50.8995	42.9734	69.3042	0
ENSMUST00000114913	Adcy5	22.0205	28.9551	24.1178	29.8853
ENSMUST00000096224	Adcy6	281.847	217.537	291.376	183.321
ENSMUST00000168545	Adcy7	29.0261	4.99255	30.1418	5.47984
ENSMUST00000228014	Adcy8	0	2.99362	0	0.99565
ENSMUST00000005719	Adcy9	182.64	142.747	0	154.464
ENSMUST00000064775	Adcyap1	0	0	0	0
ENSMUST00000070756	Adcyap1r1	14.0127	8.9865	12.0571	11.9556
ENSMUST00000114340	Add1	310.311	239.895	278.542	283.113
ENSMUST00000204059	Add2	1.00116	0	0	0
ENSMUST00000050096	Add3	108.014	69.1869	118.819	121.965
ENSMUST00000148816	Adgb	4.26177	0.998817	6.54505	4.9848
ENSMUST00000026548	Adgra1	0	0	1.00584	0
ENSMUST00000033876	Adgra2	66.2289	0	75.3623	69.9214
ENSMUST00000030971	Adgra3	640.311	892.796	677.927	738.514
ENSMUST00000042035	Adgrb1	0	0	0	0
ENSMUST00000030571	Adgrb2	0	0	0	0
ENSMUST00000041838	Adgrb3	0	0	0	0
ENSMUST00000056617	Adgrd1	13.0112	3.99435	8.03638	10.9612
ENSMUST00000086763	Adgre1	216.269	43.3155	150.557	73.172
ENSMUST00000025004	Adgre4	76.0563	19.9813	61.2365	24.9256
ENSMUST00000075843	Adgre5	159.555	29.2244	110.753	46.9741
ENSMUST00000047399	Adgrf1	285.227	0.998764	204.832	4.98432
ENSMUST00000113614	Adgrf2	0	0.998128	0	0
ENSMUST00000088117	Adgrf3	0	0	0	0
ENSMUST00000170723	Adgrf4	1.0004	0.998813	0	0
ENSMUST00000113599	Adgrf5	282.96	325.627	327.83	308.275
ENSMUST00000093271	Adgrg1	62.0063	58.8908	0	66.9479
ENSMUST00000112404	Adgrg2	14.0117	14.9796	13.0569	5.97968
ENSMUST00000051259	Adgrg3	78.0445	36.6504	60.1768	53.874
ENSMUST00000096431	Adgrg4	0	0	0	0
ENSMUST00000074570	Adgrg5	0	1.9962	0	0
ENSMUST00000041168	Adgrg6	22.529	18.6178	23.2496	13.9473
ENSMUST00000023437	Adgrg7	1.00094	0	8.02849	8.98066
ENSMUST00000141158	Adgrl1	34.3215	56.7922	51.3633	39.4366
ENSMUST00000200543	Adgrl2	294.907	262.012	320.821	385.286
ENSMUST00000122037	Adgrl3	2.00146	1.99702	0	0
ENSMUST00000046977	Adgrl4	274.227	153.8	277.16	175.431
ENSMUST00000128120	Adgrv1	35.4221	29.9932	23.0274	21.8312
ENSMUST00000004232	Adh1	38062.8	39064	47293.3	45999.8
ENSMUST00000013458	Adh4	1562.48	1284.93	1737.78	1425.35
ENSMUST00000005964	Adh5	5143.1	5051.02	5903.94	5227.59
ENSMUST00000106247	Adh6a	0	0	2.01176	0
ENSMUST00000199673	Adh6b	0	0.997069	0	1.9928
ENSMUST00000090171	Adh7	163.12	218.743	186.715	219.352
ENSMUST00000027044	Adhfe1	2131.83	1304.09	1758.38	1212.87
ENSMUST00000020957	Adi1	3795.37	3708.73	3438.66	3702.71
ENSMUST00000109484	Adig	0	0	2.01175	0
ENSMUST00000023593	Adipoq	0	2.11336	3.99827	2.99981
ENSMUST00000027727	Adipor1	2269.32	2637.86	2306.59	2680.8
ENSMUST00000032272	Adipor2	7053.29	9432.71	6839.89	8546.64
ENSMUST00000224069	Adk	6668.77	12419.4	7078.01	11566.3
ENSMUST00000033054	Adm	11.0011	26.0013	22.0091	31.9968
ENSMUST00000066991	Adm2	0	0	0	0
ENSMUST00000088001	Adnp	51.5875	41.7586	29.4651	67.9606
ENSMUST00000066743	Adnp2	106.124	124.824	128.577	155.455
ENSMUST00000075686	Ado	252.336	291.607	260.12	323.125
ENSMUST00000086465	Adora1	183.966	199.603	161.921	447.418
ENSMUST00000105420	Adora2a	13.0079	8.99171	22.0785	10.974
ENSMUST00000018644	Adora2b	0	0	0	0
ENSMUST00000164730	Adora3	2.00739	0	2.00656	0
ENSMUST00000217570	Adpgk	115.851	185.1	130.273	163.793
ENSMUST00000002923	Adprh	100.094	87.9025	78.3521	94.5989
ENSMUST00000033825	Adprhl1	0	0	0	0.995368
ENSMUST00000116363	Adprm	120.689	185.314	162.551	174.96
ENSMUST00000102617	Adprs	159.047	141.955	120.173	180.826
ENSMUST00000159365	Adra1a	29.3805	34.9609	30.2439	41.0504
ENSMUST00000139906	Adra1b	419.867	577.207	367.119	550.76
ENSMUST00000103184	Adra1d	1.00268	0	1.00432	0
ENSMUST00000036700	Adra2a	0	0	0	0
ENSMUST00000104934	Adra2b	36.0231	85.877	0	0
ENSMUST00000049545	Adra2c	0	0	0	0
ENSMUST00000038949	Adrb1	19.0111	3.99649	12.0361	1.9955
ENSMUST00000053640	Adrb2	6.00292	12.9909	13.0326	20.9613
ENSMUST00000081438	Adrb3	19.7479	16.983	46.4014	5.21781
ENSMUST00000061437	Adrm1	1629.35	1790.63	1517.26	1844.13
ENSMUST00000166711	Adsl	90.3121	109.133	154.352	56.1813
ENSMUST00000016105	Adss	626.4	903.021	892.958	930.636
ENSMUST00000021726	Adssl1	315.848	230.314	414.644	321.895
ENSMUST00000179758	Adtrp	1371.43	1356.4	1175.76	1232.94
ENSMUST00000102923	Aebp1	32.6379	5.12866	13.8475	31.7274
ENSMUST00000032359	Aebp2	108.879	325.74	155.835	226.214
ENSMUST00000107421	Aen	142.497	210.712	134.798	227.815
ENSMUST00000179905	AF067061	0	0	0	0
ENSMUST00000179455	AF067063	0	0	0	0
ENSMUST00000071308	AF366264	4.00282	1.99778	4.01459	11.7355
ENSMUST00000064571	Afap1	14.0129	21.9685	17.0824	10.9585
ENSMUST00000120472	Afap1l1	27.1195	32.9612	65.2502	64.8081
ENSMUST00000118800	Afap1l2	11.0082	9.98807	14.0546	12.9611
ENSMUST00000170827	Afdn	504.882	551.236	428.954	479.667
ENSMUST00000031256	Aff1	428.295	517.029	0	406.278
ENSMUST00000033532	Aff2	0	1.99617	0	0
ENSMUST00000095027	Aff3	6.0054	1.99705	6.02827	2.98903
ENSMUST00000060945	Aff4	1031.02	961.236	918.135	978.995
ENSMUST00000041024	Afg1l	157.187	177.052	78.9139	112.065
ENSMUST00000001520	Afg3l1	1004.38	989.979	875.769	903.75
ENSMUST00000025408	Afg3l2	1130.85	1062.04	1078.88	1067.62
ENSMUST00000113179	Afm	3625.18	1836.46	3917.31	2433.89
ENSMUST00000073388	Afmid	2959.79	3005.66	3405.25	3301.21
ENSMUST00000042755	Afp	13.006	13.9909	14.0331	12.9776
ENSMUST00000035350	Aftph	661.465	672.082	563.059	638.808
ENSMUST00000033920	Aga	175.893	212.469	194.288	181.785
ENSMUST00000074945	Agap1	157.485	101.867	110.134	174.129
ENSMUST00000217941	Agap2	36.0318	25.704	25.1163	37.8627
ENSMUST00000197513	Agap3	238.711	222.497	212.919	249.014
ENSMUST00000026854	Agbl1	0	0	0	0
ENSMUST00000170320	Agbl2	13.2997	29.144	26.7913	13.9094
ENSMUST00000115014	Agbl3	15.829	13.505	14.9089	22.8045
ENSMUST00000080744	Agbl4	0	0	0	0
ENSMUST00000201917	Agbl5	0	33.1419	53.7444	0
ENSMUST00000173992	Ager	5.0035	0	1.00042	1.00125
ENSMUST00000189220	Agfg1	185.971	170.921	167.914	179.425
ENSMUST00000031736	Agfg2	550.878	433.414	591.926	458.765
ENSMUST00000022189	Aggf1	391.28	405.323	376.395	433.762
ENSMUST00000031977	Agk	101.06	89.9194	74.2266	104.758
ENSMUST00000162792	Agl	638.42	650.423	728.728	889.249
ENSMUST00000038161	Agmat	2304.29	1539.19	2132.6	1863.65
ENSMUST00000049874	Agmo	1488.85	1612.2	1675.61	1541.51
ENSMUST00000097888	Ago1	330.309	297.294	371.431	319.765
ENSMUST00000044113	Ago2	261.266	413.289	345.897	432.168
ENSMUST00000069097	Ago3	165.17	206.882	142.858	156.33
ENSMUST00000084289	Ago4	37.034	36.9435	50.2418	21.9171
ENSMUST00000174595	Agpat1	153.231	0	155.753	126.962
ENSMUST00000028286	Agpat2	2906.31	6382.3	3379.84	5384.37
ENSMUST00000166360	Agpat3	1990.64	3149.83	1889.87	3062.64
ENSMUST00000024594	Agpat4	9.00367	9.99461	14.0289	17.9735
ENSMUST00000033847	Agpat5	135.205	143.536	122.751	184.274
ENSMUST00000047232	Agps	158.148	156.067	180.892	160.389
ENSMUST00000020898	Agr2	0	0	0	0
ENSMUST00000042101	Agr3	0	0	0	0
ENSMUST00000105574	Agrn	221.194	223.76	233.654	243.373
ENSMUST00000194091	Agrp	0	0	1.99008	1.00627
ENSMUST00000063278	Agt	11883.1	13963.9	13054.5	16527.7
ENSMUST00000169745	Agtpbp1	122.348	120.651	122.11	155.517
ENSMUST00000066412	Agtr1a	832.886	768.12	918.482	867.846
ENSMUST00000068316	Agtr1b	0	0	0	0
ENSMUST00000089188	Agtr2	0	0	0	0
ENSMUST00000030865	Agtrap	87.0687	27.9669	64.2815	36.8864
ENSMUST00000027491	Agxt	3521.8	650.67	3309.83	1281.1
ENSMUST00000110542	Agxt2	1952.67	1699.89	1870.95	1182.91
ENSMUST00000027768	Ahctf1	506.707	882.528	610.81	671.118
ENSMUST00000054607	Ahcy	45252	58507.9	50299.3	66015.2
ENSMUST00000029490	Ahcyl1	875.849	1635.17	901.301	1043.55
ENSMUST00000102995	Ahcyl2	358.309	356.782	264.196	258.19
ENSMUST00000044521	Ahdc1	169.152	154.09	180.395	109.339
ENSMUST00000105525	Ahi1	10.3652	0	10.6225	23.921
ENSMUST00000092956	Ahnak	134.465	90.8394	113.844	105.617
ENSMUST00000116436	Ahr	625.595	548.2	464.145	340.766
ENSMUST00000022059	Ahrr	3.00331	0	0	0
ENSMUST00000021425	Ahsa1	1461.26	1765.19	1468.26	2001
ENSMUST00000020529	Ahsa2	514.196	864.844	794.941	902.818
ENSMUST00000023583	Ahsg	158746	116302	157135	132530
ENSMUST00000226631	AI182371	3786.2	2623.96	3120.85	2417.59
ENSMUST00000154473	AI413582	13.7485	6.51978	7.11036	23.9146
ENSMUST00000098825	AI429214	8.00331	3.99778	6.0126	2.99549
ENSMUST00000056288	AI467606	4.0058	3.00146	4.01256	0
ENSMUST00000098768	AI593442	0	0	0	0
ENSMUST00000010434	AI597479	153.113	185.781	151.582	148.559
ENSMUST00000150819	AI661453	385.634	652.601	417.63	512.918
ENSMUST00000159759	AI837181	309.061	313.958	288.266	302.025
ENSMUST00000095938	AI854703	0	0	1.00588	0
ENSMUST00000071804	AI987944	158.232	115.973	172.904	154.615
ENSMUST00000043301	Aicda	0	0	0	0
ENSMUST00000109166	Aida	100.532	116.641	113.499	98.7181
ENSMUST00000172693	Aif1	43.9696	4.00667	41.8298	13.0471
ENSMUST00000001920	Aif1l	2.00138	2.46598	5.01809	0.997242
ENSMUST00000037349	Aifm1	1518.57	1440.98	1577.13	1613.3
ENSMUST00000099706	Aifm2	202.361	463.306	205.56	284.789
ENSMUST00000023448	Aifm3	50.0312	55.9463	73.2364	82.7968
ENSMUST00000162610	Aig1	95.7676	131.56	153.108	157.657
ENSMUST00000166137	Aim2	7.00328	6.94179	10.0246	3.99302
ENSMUST00000029663	Aimp1	324.942	248.176	327.637	331.389
ENSMUST00000031613	Aimp2	187.863	180.88	184.393	233.29
ENSMUST00000025767	Aip	302.101	242.775	270.118	344.626
ENSMUST00000048207	Aipl1	0	0	0	0
ENSMUST00000019257	Aire	0	0	0	0
ENSMUST00000105646	Ajap1	1.2612	3.99572	1.00358	0.997264
ENSMUST00000114217	Ajm1	0	0	0	0
ENSMUST00000054487	Ajuba	132.328	151.284	132.281	134.627
ENSMUST00000113277	Ak1	0	3.99244	0	0
ENSMUST00000104942	AK157302	0	0	0	0
ENSMUST00000102604	Ak2	5103.63	2326.72	4997.21	3322.69
ENSMUST00000025696	Ak3	7639.36	8528.4	8399.81	8235.86
ENSMUST00000102780	Ak4	722.662	1149.31	933.852	1314.54
ENSMUST00000045262	Ak5	1.00133	0.99941	2.00872	0
ENSMUST00000190729	Ak6	538.285	523.281	365.948	577.674
ENSMUST00000040876	Ak7	1.00097	0	2.00778	1.995
ENSMUST00000074156	Ak8	2.00609	0	1.00393	0
ENSMUST00000173494	Ak9	4.00405	3.02896	1.00632	1.01486
ENSMUST00000169935	Akain1	0	0	0	0
ENSMUST00000018572	Akap1	960.05	867.963	1127.83	1192.43
ENSMUST00000102650	Akap10	145.113	158.506	126.875	122.062
ENSMUST00000123853	Akap11	476.945	495.946	485.886	566.354
ENSMUST00000215696	Akap12	53.0476	36.945	95.4489	55.7942
ENSMUST00000166315	Akap13	403.325	342.25	907.822	743.339
ENSMUST00000046557	Akap14	0	0.998106	0	0
ENSMUST00000051906	Akap17b	75.3129	114.828	76.636	87.0295
ENSMUST00000095440	Akap3	0	0	0	0
ENSMUST00000057101	Akap4	0	0	0	0
ENSMUST00000154078	Akap5	8.00741	22.9647	10.0486	8.98237
ENSMUST00000219786	Akap6	3.00512	0	1.00523	0
ENSMUST00000100012	Akap7	20.3152	52.904	37.5705	31.3034
ENSMUST00000002699	Akap8	353.418	411.48	380.515	363.895
ENSMUST00000050214	Akap8l	165.077	285.813	181.432	223.609
ENSMUST00000044492	Akap9	371.682	382.54	317.788	320.131
ENSMUST00000033335	Akip1	313.904	207.868	286.452	284.372
ENSMUST00000102636	Akirin1	478.329	568.555	577.433	569.444
ENSMUST00000084299	Akirin2	296.039	296.011	303.135	321.959
ENSMUST00000035724	Akna	48.042	5.99133	32.1474	17.9356
ENSMUST00000123556	Aknad1	0	0	0	0
ENSMUST00000044878	Akp3	0	0	0	0
ENSMUST00000030455	Akr1a1	7871.75	6959.03	7508.49	7841.14
ENSMUST00000038383	Akr1b10	18.0016	15.0012	38.0124	9.99973
ENSMUST00000102980	Akr1b3	132.074	117.553	131.052	105.991
ENSMUST00000007449	Akr1b7	2.00001	68.0165	5.99924	38.0134
ENSMUST00000038406	Akr1b8	46.0035	21.0022	81.0215	42.001
ENSMUST00000021632	Akr1c12	1291.78	1176.53	1510.33	1337.64
ENSMUST00000021634	Akr1c13	1293.32	1379.62	1505.4	1542.5
ENSMUST00000118717	Akr1c14	3506.26	3437.21	3855.27	4234.78
ENSMUST00000110704	Akr1c18	1.00064	0	0.999567	1.00217
ENSMUST00000081326	Akr1c19	944.243	890.98	1374.68	1160.01
ENSMUST00000080361	Akr1c20	936.006	1186.56	1137.64	1073.92
ENSMUST00000021628	Akr1c21	4.01494	0	1.00325	0
ENSMUST00000021630	Akr1c6	17253.4	10266.5	18752.4	9758.08
ENSMUST00000069142	Akr1cl	0	0	0	0
ENSMUST00000040987	Akr1d1	2305.83	6957.76	3717.64	5474.62
ENSMUST00000091848	Akr1e1	667.854	601.167	642.337	657.025
ENSMUST00000073787	Akr7a5	2880.72	2321.12	2931.2	3174.03
ENSMUST00000001780	Akt1	1107	852.2	1130.67	1051.87
ENSMUST00000054343	Akt1s1	740.919	785.869	736.182	966.971
ENSMUST00000051356	Akt2	1364.9	1175.85	1524.9	1389.76
ENSMUST00000111160	Akt3	0	23.9648	24.104	31.8875
ENSMUST00000125257	Aktip	150.451	99.7051	179.997	219.559
ENSMUST00000030090	Alad	2370.54	1416.69	2290.43	1759.26
ENSMUST00000074082	Alas1	10166.1	1025.27	10748.7	5705.74
ENSMUST00000066337	Alas2	1882.68	1525.36	1380.67	1208.72
ENSMUST00000031314	Alb	1.04396e+06	1.70425e+06	1.47472e+06	2.31565e+06
ENSMUST00000094615	Albfm1	532.288	191.848	693.922	230.524
ENSMUST00000023312	Alcam	487.353	383.501	498.795	424.385
ENSMUST00000209963	Aldh16a1	542.886	1083.14	465.599	1118.06
ENSMUST00000176939	Aldh18a1	12.0117	0	18.0735	2.99192
ENSMUST00000087638	Aldh1a1	20797.8	31180.5	24473.9	27583.7
ENSMUST00000034723	Aldh1a2	5.00451	0	1.00308	4.99186
ENSMUST00000015278	Aldh1a3	6.00443	3.99532	3.01153	7.42038
ENSMUST00000025656	Aldh1a7	3477.7	6992.08	3450.55	4764.41
ENSMUST00000044384	Aldh1b1	992.455	941.271	1263.5	1114.75
ENSMUST00000032175	Aldh1l1	17863.4	17925.8	20361.5	20411.5
ENSMUST00000020497	Aldh1l2	0	1.00154	1.00468	4.06756
ENSMUST00000129753	Aldh2	18586.3	19206.7	18779.8	20775.6
ENSMUST00000019246	Aldh3a1	0	0	0	0
ENSMUST00000074127	Aldh3a2	6648.07	6404.14	5621.09	5860.14
ENSMUST00000051803	Aldh3b1	38.0149	23.9878	30.0592	110.844
ENSMUST00000143380	Aldh3b2	0	0	0	0
ENSMUST00000179433	Aldh3b3	0	0.997647	0	1.99167
ENSMUST00000039818	Aldh4a1	8386.69	4442.02	7996.45	4640.05
ENSMUST00000037615	Aldh5a1	1011.95	890.917	1054.11	926.448
ENSMUST00000085192	Aldh6a1	9472.5	9401.81	8986.57	9109.35
ENSMUST00000066208	Aldh7a1	9326.43	9273.42	9060.52	9593.46
ENSMUST00000042699	Aldh8a1	5537.91	6337.31	5558.04	6918.88
ENSMUST00000028004	Aldh9a1	5092.07	4142.88	4880.88	4751.5
ENSMUST00000032934	Aldoa	1887.79	1934.17	1900.37	2310.11
ENSMUST00000078617	Aldoart1	0	0	0	0
ENSMUST00000080123	Aldoart2	0	0	0	0
ENSMUST00000029987	Aldob	65435.2	272042	90353	167987
ENSMUST00000102478	Aldoc	118.387	11.9958	86.1935	40.4336
ENSMUST00000100196	Alg1	316.397	280.248	318.716	326.664
ENSMUST00000100309	Alg10b	566.534	374.734	200.269	197.542
ENSMUST00000072572	Alg11	282.367	429.397	482.205	459.657
ENSMUST00000162183	Alg12	99.6612	193.279	110.273	86.5617
ENSMUST00000154827	Alg13	53.5203	36.2751	42.6762	38.7296
ENSMUST00000039442	Alg14	167.462	208.7	161.437	248.241
ENSMUST00000044148	Alg2	289.197	379.594	295.043	242.747
ENSMUST00000045918	Alg3	330.581	291.048	253.939	303.663
ENSMUST00000044567	Alg5	493.082	560.703	519.392	494.874
ENSMUST00000097961	Alg6	126.849	90.4015	124.049	85.3548
ENSMUST00000098300	Alg8	100.045	100.941	104.3	155.737
ENSMUST00000034561	Alg9	181.555	120.573	101.073	235.776
ENSMUST00000086639	Alk	0	0	0	0
ENSMUST00000133144	Alkal1	0	0	0	0
ENSMUST00000067087	Alkal2	1.06945	0	0	2.00804
ENSMUST00000162961	Alkbh1	30.6499	65.4538	33.2838	26.1508
ENSMUST00000112279	Alkbh2	53.5454	39.6709	64.1028	53.5827
ENSMUST00000040005	Alkbh3	232.928	227.634	259.711	297.267
ENSMUST00000041100	Alkbh4	60.0207	62.0219	79.1363	73.9117
ENSMUST00000044250	Alkbh5	1393.9	1396.61	1291.02	1401.1
ENSMUST00000060834	Alkbh6	95.7947	59.703	88.3693	70.0762
ENSMUST00000002737	Alkbh7	125.933	123.163	124.932	151.395
ENSMUST00000211933	Alkbh8	132.697	205.057	180.145	162.304
ENSMUST00000020965	Allc	0	0	0	0
ENSMUST00000072018	Alms1	14.0138	11.9566	29.1508	15.9349
ENSMUST00000000329	Alox12	13.0088	7.73334	12.0424	4.98652
ENSMUST00000036424	Alox12b	0	0	0	0
ENSMUST00000019051	Alox12e	1.99922	0	0	0.996864
ENSMUST00000019068	Alox15	0.999622	0	0	3.9875
ENSMUST00000026795	Alox5	0	0	0	0
ENSMUST00000071130	Alox5ap	36.9992	9.00274	40.988	29.0401
ENSMUST00000021262	Alox8	3.23037	13.2476	5.98302	4.30657
ENSMUST00000021268	Aloxe3	0	0	0	0
ENSMUST00000113270	Alpi	0	0	0	0
ENSMUST00000198955	Alpk1	9.00745	0.99868	9.03904	0.996615
ENSMUST00000035548	Alpk2	0	0	0	0
ENSMUST00000107348	Alpk3	2.00245	3.99511	3.01536	0
ENSMUST00000030551	Alpl	301.972	753.724	350.065	656.403
ENSMUST00000027455	Alppl2	0	0	0	0
ENSMUST00000027178	Als2	791.355	1035.52	844.305	966.321
ENSMUST00000130386	Als2cl	185.151	330.196	184.831	324.857
ENSMUST00000040859	Alx1	0	0	0	0
ENSMUST00000014747	Alx3	0	0	0	0
ENSMUST00000042078	Alx4	0	0	0	0.99543
ENSMUST00000026125	Alyref	143.107	166.801	186.748	177.469
ENSMUST00000081527	Alyref2	52.0022	71.0184	57.9902	68.0264
ENSMUST00000070877	Amacr	2930.28	1737.95	2262.65	1988.18
ENSMUST00000031226	Ambn	0	0	0	0
ENSMUST00000030041	Ambp	33017.8	29464.4	36368.8	36371
ENSMUST00000045699	Ambra1	172.655	218.176	221.206	141.981
ENSMUST00000099945	Amd1	1152.78	901.055	1558.02	1197.27
ENSMUST00000080898	Amd2	0	0	1.70288	4.34639
ENSMUST00000016034	Amdhd1	3052.51	2172.67	2980.86	2623.69
ENSMUST00000040735	Amdhd2	335.218	131.986	313.417	301.86
ENSMUST00000066112	Amelx	0	0	0	0
ENSMUST00000084535	Amer1	79.0814	92.6646	51.2591	55.7782
ENSMUST00000022561	Amer2	4.0042	0	1.16181	1.99187
ENSMUST00000052670	Amer3	0	0	0	0
ENSMUST00000053766	Amfr	4450.89	5009.57	4217.72	4988.18
ENSMUST00000036016	Amh	1.0015	2.00181	1.00265	0
ENSMUST00000023809	Amhr2	3.00792	0	4.01738	0
ENSMUST00000050909	Amigo1	103.872	100.341	118.415	151.376
ENSMUST00000053106	Amigo2	96.3831	70.7799	119.251	68.5844
ENSMUST00000085060	Amigo3	7.00415	36.9667	19.0585	14.9653
ENSMUST00000041317	Ammecr1	27.0237	5.99136	22.1016	14.9462
ENSMUST00000115808	Ammecr1l	341.432	236.551	233.498	175.511
ENSMUST00000021707	Amn	0	0	1.00587	0
ENSMUST00000095319	Amn1	62.3958	11.0238	57.2863	39.9741
ENSMUST00000125271	Amot	0	103.661	77.8382	119.9
ENSMUST00000013220	Amotl1	116.112	110.819	117.599	115.54
ENSMUST00000130602	Amotl2	269.703	148.756	408.368	226.379
ENSMUST00000090715	Ampd1	0	0	0	0
ENSMUST00000078912	Ampd2	322.659	290.812	237.172	278.265
ENSMUST00000005829	Ampd3	17.0136	8.98836	23.0962	18.9386
ENSMUST00000200466	Amph	0	0	1.00587	0
ENSMUST00000035230	Amt	621.701	858.187	624.846	758.734
ENSMUST00000073363	Amtn	0	0	0	0
ENSMUST00000106540	Amy1	2870.19	7408.6	3352.14	5070.71
ENSMUST00000132353	Amy2a1	0	0	0	0
ENSMUST00000179568	Amy2a4	1.00015	0	0	2.97691
ENSMUST00000098673	Amy2a5	0	0.998076	0	0
ENSMUST00000176035	Amz1	1.02979	3.11351	4.16439	2.2636
ENSMUST00000103061	Amz2	139.893	114.116	113.189	121.371
ENSMUST00000014499	Anapc1	546.772	523.148	517.653	605.853
ENSMUST00000048147	Anapc10	28.5934	53.3531	53.0361	58.6903
ENSMUST00000093140	Anapc11	255.494	182.082	272.276	247.926
ENSMUST00000190279	Anapc13	233.457	301.321	252.186	240.927
ENSMUST00000106978	Anapc15	89.2098	61.517	59.1011	82.2308
ENSMUST00000099328	Anapc15-ps	0	0	0	0
ENSMUST00000020307	Anapc16	306.099	536.316	355.097	459.714
ENSMUST00000028341	Anapc2	620.569	558.31	454.958	565.859
ENSMUST00000144574	Anapc4	170.507	191.497	189.1	192.879
ENSMUST00000200645	Anapc5	551.035	597.933	602.739	691.54
ENSMUST00000031422	Anapc7	230.071	230.206	202.057	233.155
ENSMUST00000171688	Ang	2299.64	832.714	2366.55	1352.71
ENSMUST00000051274	Ang2	0	0	0	0
ENSMUST00000073860	Ang4	0	0	0	0
ENSMUST00000066719	Ang5	0	0	0	0
ENSMUST00000096869	Ang6	0	0	0	0
ENSMUST00000021682	Angel1	72.056	50.0497	59.2403	67.8082
ENSMUST00000027947	Angel2	233.047	204.468	150.904	259.388
ENSMUST00000022921	Angpt1	9.00733	10.9855	17.0723	7.97369
ENSMUST00000033846	Angpt2	29.0217	3.99519	10.0392	6.97894
ENSMUST00000028955	Angpt4	0	0.997378	0	3.98441
ENSMUST00000027885	Angptl1	1.00041	1.99766	0	0
ENSMUST00000004208	Angptl2	297.202	105.878	285.355	158.539
ENSMUST00000030280	Angptl3	11920.8	32447.8	16374.4	26771.5
ENSMUST00000173869	Angptl4	1568.82	1393.25	1287.25	1469.58
ENSMUST00000043726	Angptl6	173.96	130.58	196.333	164.565
ENSMUST00000030840	Angptl7	3.00148	0.999287	6.01518	1.99629
ENSMUST00000058777	Angptl8	311.693	1693.31	2412.64	2222.22
ENSMUST00000022875	Ank	546.406	808.048	497.928	851.201
ENSMUST00000084038	Ank1	3.00328	0	0	0
ENSMUST00000044443	Ank2	11.0098	16.5962	6.02812	18.9307
ENSMUST00000182884	Ank3	77.48	69.4763	120.34	117.724
ENSMUST00000053499	Ankar	0	0	0	0
ENSMUST00000061766	Ankdd1a	0	0	0	0
ENSMUST00000055607	Ankdd1b	0	0	0	0
ENSMUST00000028726	Ankef1	0	0	0	0
ENSMUST00000050983	Ankfn1	0	0	0	0
ENSMUST00000155998	Ankfy1	486.316	512.997	567.872	529.444
ENSMUST00000037072	Ankhd1	120.039	178.628	131.971	114.713
ENSMUST00000043551	Ankib1	358.718	432.079	327.034	381.69
ENSMUST00000034792	Ankk1	0	0	0	0
ENSMUST00000119976	Ankle1	0	0	0	0
ENSMUST00000031474	Ankle2	248.241	273.801	277.777	327.297
ENSMUST00000112998	Ankmy1	0	1.99619	0	0
ENSMUST00000041640	Ankmy2	138.081	159.841	123.365	163.635
ENSMUST00000022164	Ankra2	106.253	0	85.8678	71.0146
ENSMUST00000025718	Ankrd1	5.00171	13.9942	3.00512	6.99177
ENSMUST00000211174	Ankrd10	0	12.4043	38.2388	56.622
ENSMUST00000098334	Ankrd11	329.148	662.889	499.522	582.078
ENSMUST00000038116	Ankrd12	157.844	146.178	186.123	139.099
ENSMUST00000102578	Ankrd13a	447.058	535.71	464.376	584.143
ENSMUST00000145934	Ankrd13b	16.8798	32.0692	20.6632	29.6501
ENSMUST00000040787	Ankrd13c	396.282	338.103	461.229	339.362
ENSMUST00000163858	Ankrd13d	2.00097	2.99791	2.00496	0.998177
ENSMUST00000056108	Ankrd16	50.7167	32.2784	40.4499	47.1513
ENSMUST00000081914	Ankrd17	583.346	562.159	470.995	575.353
ENSMUST00000026172	Ankrd2	5.99873	3.002	4.99348	1.00134
ENSMUST00000025686	Ankrd22	2.00562	0	1.00419	0
ENSMUST00000193083	Ankrd23	0	14.1766	16.0405	22.9491
ENSMUST00000132458	Ankrd24	37.2255	30.104	34.3293	51.2005
ENSMUST00000112830	Ankrd26	76.0706	89.8608	62.3035	70.7338
ENSMUST00000040844	Ankrd27	395.646	362.623	446.782	417.003
ENSMUST00000227863	Ankrd28	492.452	318.772	388.433	343.608
ENSMUST00000118525	Ankrd29	11.0079	11.9862	9.03398	13.9595
ENSMUST00000207464	Ankrd31	1.00115	0	0	0
ENSMUST00000070875	Ankrd33	0	0	0	0
ENSMUST00000123325	Ankrd33b	483.163	414.986	529.116	457.274
ENSMUST00000058943	Ankrd34a	0	0	0	0
ENSMUST00000168871	Ankrd34b	0	0	0	0.995396
ENSMUST00000060700	Ankrd34c	0	0	0	0
ENSMUST00000122960	Ankrd35	1.00113	0	0	0
ENSMUST00000109855	Ankrd36	0	0	0	0
ENSMUST00000053558	Ankrd37	8.99538	7.00884	7.97636	9.02454
ENSMUST00000001172	Ankrd39	32.5807	14.5822	27.6934	20.526
ENSMUST00000107818	Ankrd40	515.387	936.602	652.686	773.31
ENSMUST00000118157	Ankrd42	6.00566	0	10.0854	12.971
ENSMUST00000179030	Ankrd44	56.0506	68.8964	43.205	46.8258
ENSMUST00000052245	Ankrd45	0	0	0	0
ENSMUST00000057486	Ankrd46	750.228	911.493	685.219	892.981
ENSMUST00000216372	Ankrd49	80.5119	43.9524	74.732	50.6265
ENSMUST00000156038	Ankrd50	47.7618	63.3812	64.0523	79.4014
ENSMUST00000014642	Ankrd52	395.475	411.37	287.387	400.482
ENSMUST00000014891	Ankrd53	0	0	0	0
ENSMUST00000040676	Ankrd54	94.2209	116.532	119.243	132.448
ENSMUST00000022275	Ankrd55	3.00415	0.999953	7.80443	0
ENSMUST00000084748	Ankrd6	0	2.99573	3.0126	3.98633
ENSMUST00000109112	Ankrd60	0	0	0	0
ENSMUST00000110717	Ankrd61	0	0	0	1.99077
ENSMUST00000104937	Ankrd63	0	0	0	0
ENSMUST00000105593	Ankrd65	0	0	0	0
ENSMUST00000178772	Ankrd66	0	0	0	0
ENSMUST00000031489	Ankrd7	0	0	0	0
ENSMUST00000135131	Ankrd9	13.8542	18.0046	18.3903	34.8884
ENSMUST00000233525	Anks1	68.173	142.513	97.3767	125.455
ENSMUST00000099364	Anks1b	0	0	0	0
ENSMUST00000023157	Anks3	117.637	114.65	133.088	114.993
ENSMUST00000033201	Anks4b	991.281	1665	1314.37	1253.07
ENSMUST00000229609	Anks6	2.00386	0	4.02017	0
ENSMUST00000099091	Ankub1	0.999751	6.98717	0	1.99334
ENSMUST00000152233	Ankzf1	198.931	143.731	171.897	126.871
ENSMUST00000040912	Anln	4.62852	6.99043	10.0253	7.97288
ENSMUST00000121758	Ano1	35.029	19.9729	29.1265	27.6234
ENSMUST00000042546	Ano10	172.106	189.82	166.531	238.422
ENSMUST00000159984	Ano2	4.0025	0.99904	3.00977	0.997534
ENSMUST00000099623	Ano3	0	0	0	0
ENSMUST00000182613	Ano4	1.00016	0.998166	0	1.46166
ENSMUST00000207717	Ano5	2.00223	0	0	0
ENSMUST00000071874	Ano6	102.089	86.8791	84.5199	54.8088
ENSMUST00000058682	Ano7	0	0	0	0
ENSMUST00000093450	Ano8	17.1893	34.9574	23.0913	35.8901
ENSMUST00000067836	Ano9	0	3.99241	0	0
ENSMUST00000085519	Anp32a	751.293	1002.97	896.291	1076.56
ENSMUST00000102926	Anp32b	796.364	791.489	831.177	885.293
ENSMUST00000165307	Anp32e	186.837	221.474	265.74	275.605
ENSMUST00000049004	Anpep	2133.41	1926.32	2000.15	2176.17
ENSMUST00000072735	Antkmt	245.8	192.714	262.754	223.922
ENSMUST00000203131	Antxr1	14.7878	0	23.1056	20.7757
ENSMUST00000031281	Antxr2	650.835	915.894	546.855	888.335
ENSMUST00000058725	Antxrl	0	0	0	0
ENSMUST00000025561	Anxa1	56.0165	41.396	37.0537	63.9383
ENSMUST00000034052	Anxa10	0	0	0	0
ENSMUST00000022416	Anxa11	803.575	620.148	836.706	890.018
ENSMUST00000034756	Anxa2	195.029	127.419	161.116	168.959
ENSMUST00000031447	Anxa3	47.0117	33.9921	43.8256	34.8484
ENSMUST00000001187	Anxa4	449.398	474.777	586.811	552.385
ENSMUST00000029266	Anxa5	1004.31	1811.56	1109.81	1439.11
ENSMUST00000102727	Anxa6	1113.77	942.144	1184.08	1370.68
ENSMUST00000224975	Anxa7	1150.12	829.529	1234.26	1166.73
ENSMUST00000022519	Anxa8	2.0017	0	1.00245	3.99621
ENSMUST00000015846	Anxa9	8.00304	6.99659	8.01536	19.9729
ENSMUST00000021757	Aoah	16.0106	4.99479	13.045	13.9631
ENSMUST00000031835	Aoc1	1.00113	0	0	0
ENSMUST00000041095	Aoc2	7.04571	12.4477	17.7119	10.0021
ENSMUST00000103105	Aoc3	5.00406	7.7663	1.00431	1.9939
ENSMUST00000222929	Aopep	62.6746	106.689	90.0728	82.8511
ENSMUST00000001027	Aox1	1590.72	2021.97	1492.41	2369.07
ENSMUST00000114366	Aox2	0	0	0	0
ENSMUST00000040999	Aox3	12967	2322.38	9088.39	4575.76
ENSMUST00000040442	Aox4	0	0	0	0
ENSMUST00000051737	Ap1ar	267.262	287.174	313.187	272.775
ENSMUST00000009234	Ap1b1	926.557	811.714	796.316	970.857
ENSMUST00000093157	Ap1g1	894.723	987.14	926.688	1059.47
ENSMUST00000170285	Ap1g2	106.105	29.3005	0	90.7465
ENSMUST00000003117	Ap1m1	410.992	384.784	397.954	541.849
ENSMUST00000003397	Ap1m2	2.99676	0	0	2.99268
ENSMUST00000111080	Ap1s1	448.639	369.591	408.347	414.658
ENSMUST00000033734	Ap1s2	22.007	13.2182	31.5508	28.3065
ENSMUST00000162342	Ap1s3	20.5142	59.6662	30.9547	32.9233
ENSMUST00000107857	Ap2a1	495.411	343.114	472.675	168.228
ENSMUST00000003038	Ap2a2	1242.88	1881.56	1316.74	1745.21
ENSMUST00000018875	Ap2b1	840.887	887.719	891.609	944.982
ENSMUST00000090023	Ap2m1	3287.95	3149.81	3270.77	3880.33
ENSMUST00000086112	Ap2s1	778.271	808.815	813.936	844.017
ENSMUST00000022196	Ap3b1	594.659	572.614	406.265	484.788
ENSMUST00000082090	Ap3b2	0	0	0	0
ENSMUST00000020420	Ap3d1	944.808	830.212	757.555	940.06
ENSMUST00000154460	Ap3m1	1897.52	2026.88	2110.44	1916.92
ENSMUST00000210656	Ap3m2	21.0153	17.9791	17.0646	15.9533
ENSMUST00000025357	Ap3s1	613.92	853.895	716.481	795.125
ENSMUST00000075657	Ap3s2	417.372	396.457	342.603	433.293
ENSMUST00000047285	Ap4b1	330.91	266.29	248.831	237.99
ENSMUST00000002063	Ap4e1	41.0341	47.337	41.8099	25.9594
ENSMUST00000019662	Ap4m1	201.469	147.244	95.5786	156.77
ENSMUST00000021338	Ap4s1	83.1244	81.9955	110.072	113.573
ENSMUST00000096318	Ap5b1	35.0242	19.9782	36.1297	35.901
ENSMUST00000037473	Ap5m1	213.095	249.513	221.675	249.562
ENSMUST00000110208	Ap5s1	264.261	247.067	245.389	301.423
ENSMUST00000038699	Ap5z1	72.4235	119.624	118.157	105.475
ENSMUST00000159110	Apaf1	20.6778	17.6853	33.7204	27.895
ENSMUST00000025830	Apba1	12.0111	1.99693	5.02423	6.97355
ENSMUST00000206246	Apba2	0	0.99755	0	7.96739
ENSMUST00000057798	Apba3	553.465	735.273	514.623	725.875
ENSMUST00000190369	Apbb1	4.99573	0	0	10.675
ENSMUST00000014290	Apbb1ip	48.0307	10.9891	24.0798	8.9773
ENSMUST00000160870	Apbb2	74.9952	122.62	84.4603	143.451
ENSMUST00000001415	Apbb3	106.049	177.885	144.34	98.8081
ENSMUST00000115781	Apc	494.498	486.237	496.211	511.227
ENSMUST00000020349	Apc2	3.00321	0	1.00527	0.996159
ENSMUST00000096554	Apcdd1	0	0	1.00358	4.98835
ENSMUST00000027824	Apcs	701.701	789.971	1209.99	1046.42
ENSMUST00000193254	Apeh	893.555	841.504	852.531	1110.54
ENSMUST00000124790	Apela	0	0.998109	0	0
ENSMUST00000049411	Apex1	369.542	270.418	386.858	404.743
ENSMUST00000026303	Apex2	94.4932	70.6041	104.831	91.1701
ENSMUST00000015894	Aph1a	1229.48	997.701	1209.93	1171.48
ENSMUST00000034934	Aph1b	14.0228	13.9501	24.1057	24.9573
ENSMUST00000169282	Aph1c	6.99515	8.01896	13.061	4.59057
ENSMUST00000028617	Api5	985.756	1098.79	1054.42	1118.02
ENSMUST00000011055	Apip	209.889	261.339	196.4	206.577
ENSMUST00000065997	Aplf	30.5916	81.8836	46.6599	52.5636
ENSMUST00000039026	Apln	2.00401	0	1.00499	0
ENSMUST00000057019	Aplnr	0	0	0	0
ENSMUST00000006828	Aplp1	2.00109	8.99273	6.01692	10.9769
ENSMUST00000072634	Aplp2	3671.89	5840.73	3828.3	6090.85
ENSMUST00000046399	Apmap	446.414	525.622	482.397	564.868
ENSMUST00000034588	Apoa1	129532	52293.8	139670	86126.1
ENSMUST00000005824	Apoa2	55934.7	40975.8	58335.6	55128
ENSMUST00000034585	Apoa4	1123.2	19482.6	1122.21	15726.2
ENSMUST00000034584	Apoa5	14392.1	11510.6	15549.7	19255.6
ENSMUST00000037811	Apob	26453.1	33566.7	39681.1	35740.7
ENSMUST00000112585	Apobec1	193.199	86.8639	174.066	132.323
ENSMUST00000046549	Apobec2	0	0	0	4.97691
ENSMUST00000023054	Apobec3	25.6369	7.02815	0	0
ENSMUST00000068875	Apobec4	0	0	0	0
ENSMUST00000039522	Apobr	6.39142	7.99021	23.1777	13.957
ENSMUST00000045035	Apoc1	34179.8	34943.1	37187.2	42341.9
ENSMUST00000003074	Apoc2	3225.17	3303.98	3058.53	5806.35
ENSMUST00000034586	Apoc3	20680.3	69731.3	25212.9	65265.7
ENSMUST00000003071	Apoc4	12601.1	12819.1	13133.8	14731.9
ENSMUST00000130560	Apod	0	0	0	0.995385
ENSMUST00000174355	Apoe	154344	118345	155469	180176
ENSMUST00000050901	Apof	6964.74	7102.52	6596.64	7994.74
ENSMUST00000000049	Apoh	27255.3	37600.7	33452.2	42070.5
ENSMUST00000060551	Apol10a	1.00112	0	0	0
ENSMUST00000089465	Apol10b	1.00052	0.999189	1.00281	0.997936
ENSMUST00000172191	Apol11a	0	0	0	0
ENSMUST00000166623	Apol11b	2.00093	1.99872	1.00234	0.998286
ENSMUST00000127957	Apol6	0	0	0	0.995626
ENSMUST00000176074	Apol7a	1141.63	717.997	1253.77	909.239
ENSMUST00000089469	Apol7b	0	11.9773	0	0
ENSMUST00000062562	Apol7c	2.24265	0	2.01611	0
ENSMUST00000096358	Apol7e	15.0135	0	10.0301	10.983
ENSMUST00000070911	Apol8	0	0	0	0
ENSMUST00000081776	Apol9a	399.198	67.5473	451.888	36.3998
ENSMUST00000230979	Apol9b	1233.87	293.41	1445.27	225.916
ENSMUST00000167323	Apold1	8.00598	7.99042	6.02356	8.97285
ENSMUST00000025249	Apom	3527.13	2370.22	3442.96	2926.52
ENSMUST00000060782	Apon	3317.05	3668.8	2891.81	3726.91
ENSMUST00000113896	Apoo	266.867	369.122	338.957	309.641
ENSMUST00000026599	Apool	433.69	397.004	473.037	418.983
ENSMUST00000226801	App	459.721	307.064	520.34	434.065
ENSMUST00000018625	Appbp2	410.049	442.656	459.604	387.615
ENSMUST00000036570	Appl1	148.14	199.684	144.711	169.346
ENSMUST00000020500	Appl2	202.107	166.766	210.747	190.941
ENSMUST00000006764	Aprt	484.706	586.002	505.157	590.559
ENSMUST00000129021	Aptx	123.353	66.4939	116.937	69.4705
ENSMUST00000004774	Aqp1	1808.11	842.248	1703.38	1502.42
ENSMUST00000206389	Aqp11	596.746	605.932	483.295	750.3
ENSMUST00000059676	Aqp12	0	0	0	0
ENSMUST00000023752	Aqp2	0	0	0	0
ENSMUST00000055327	Aqp3	0	0	0	0.995365
ENSMUST00000079081	Aqp4	115.099	173.754	71.3208	97.4051
ENSMUST00000231163	Aqp5	0	0	2.01176	0
ENSMUST00000023754	Aqp6	0	0	0	0
ENSMUST00000054945	Aqp7	0	10.9266	11.4211	4.88691
ENSMUST00000033023	Aqp8	349.516	913.231	365.633	714.528
ENSMUST00000074465	Aqp9	8702.82	4982.9	6918.73	5330.79
ENSMUST00000043160	Aqr	336.287	322.063	309.369	397.688
ENSMUST00000052837	Ar	73.072	339.437	115.607	322.681
ENSMUST00000001155	Araf	667.146	451.282	690.69	600.592
ENSMUST00000084895	Arap1	295.755	268.032	230.005	300.374
ENSMUST00000076623	Arap2	135.127	135.787	168.831	179.306
ENSMUST00000042944	Arap3	119.103	130.813	124.566	119.575
ENSMUST00000110009	Arc	2.00191	0	3.01156	0.99755
ENSMUST00000034607	Arcn1	2730.54	2960.8	2699.57	2975.17
ENSMUST00000031325	Areg	0	1.00244	1.00154	0
ENSMUST00000043169	Arel1	617.729	515.031	520.467	579.824
ENSMUST00000061242	Arf1	3977.16	4283.1	3996.89	4120.73
ENSMUST00000057921	Arf2	137.248	100.924	114.631	119.763
ENSMUST00000053183	Arf3	1029.67	713.997	805.504	802.399
ENSMUST00000022429	Arf4	966.243	1105.96	976.777	897.718
ENSMUST00000020717	Arf5	918.313	728.392	1049.67	1077.51
ENSMUST00000050063	Arf6	521.349	427.932	460.458	430.749
ENSMUST00000029092	Arfgap1	268.949	265.14	232.155	222.19
ENSMUST00000080008	Arfgap2	849.168	907.015	608.643	706.735
ENSMUST00000067215	Arfgap3	179.534	144.527	173.534	105.636
ENSMUST00000088615	Arfgef1	1122.04	1293.37	1138.56	1269.16
ENSMUST00000099078	Arfgef2	745.72	1039.36	859.365	1094.84
ENSMUST00000215836	Arfgef3	0	0.998143	0	0
ENSMUST00000098990	Arfip1	290.477	301.916	279.481	291.273
ENSMUST00000131446	Arfip2	138.163	176.662	138.745	139.013
ENSMUST00000108808	Arfrp1	107.771	97.3406	128.156	120.142
ENSMUST00000020161	Arg1	20369.1	31594.3	23776.2	29982.7
ENSMUST00000021550	Arg2	4.99183	4.99112	0	2.99778
ENSMUST00000048545	Arglu1	198.87	294.574	223.621	243.536
ENSMUST00000090614	Arhgap1	210.591	220.773	244.466	196.829
ENSMUST00000076316	Arhgap10	30.9928	64.9294	44.3203	64.8215
ENSMUST00000110948	Arhgap11a	0	42.9044	0	23.8971
ENSMUST00000182213	Arhgap12	247.869	154.996	219.698	202.882
ENSMUST00000055776	Arhgap15	8.99727	2.99452	0	2.99016
ENSMUST00000106442	Arhgap17	102.605	112.179	50.9567	163.341
ENSMUST00000039557	Arhgap18	191.145	179.781	213.846	207.664
ENSMUST00000026150	Arhgap19	48.049	0	28.1313	28.9026
ENSMUST00000130405	Arhgap20	1.0011	0	0	0
ENSMUST00000173194	Arhgap21	431.907	352.901	475.674	419.076
ENSMUST00000111956	Arhgap22	0	2.99985	10.0402	0
ENSMUST00000093940	Arhgap23	125.456	95.2006	115.733	72.3908
ENSMUST00000112852	Arhgap24	51.4782	0	65.8569	107.942
ENSMUST00000101197	Arhgap25	17.694	7.29738	21.9416	8.33091
ENSMUST00000097593	Arhgap26	147.324	128.584	210.079	173.276
ENSMUST00000107024	Arhgap27	34.0268	23.5316	13.8701	5.54283
ENSMUST00000024840	Arhgap28	2.00178	2.99567	4.95907	6.97505
ENSMUST00000198914	Arhgap29	548.677	822.295	515.716	683.407
ENSMUST00000056449	Arhgap30	33.0273	13.9811	34.1477	10.963
ENSMUST00000023487	Arhgap31	141.134	134.785	148.744	101.6
ENSMUST00000168954	Arhgap32	66.9145	95.7552	79.4024	124.178
ENSMUST00000044338	Arhgap33	7.00568	4.99339	7.02985	7.97365
ENSMUST00000075845	Arhgap35	1544.5	1630.29	1677.58	2085.65
ENSMUST00000114904	Arhgap36	0	0	0	12.9399
ENSMUST00000036176	Arhgap39	12.3243	49.9324	30.1303	8.95996
ENSMUST00000114407	Arhgap4	19.4316	33.4907	7.84653	33.4152
ENSMUST00000099133	Arhgap40	0	0	0	0
ENSMUST00000093893	Arhgap42	1112.46	975.053	910.73	971.121
ENSMUST00000047463	Arhgap44	5.02396	23.9655	0	0
ENSMUST00000099501	Arhgap45	41.7421	44.9428	99.4078	25.4421
ENSMUST00000219443	Arhgap5	702.639	1046.71	765.953	911.827
ENSMUST00000112127	Arhgap6	91.6036	64.0275	84.0057	81.2
ENSMUST00000168811	Arhgap8	2.00153	0	2.00266	2.00049
ENSMUST00000219026	Arhgap9	30.0259	0	12.0309	10.988
ENSMUST00000106197	Arhgdia	1884.67	1336.69	1889.49	1701.44
ENSMUST00000032344	Arhgdib	100.674	30.3629	173.643	93.9974
ENSMUST00000025019	Arhgdig	0	0	0	0
ENSMUST00000117419	Arhgef1	240.419	136.997	332.265	244.206
ENSMUST00000110800	Arhgef10	33.0288	12.7363	8.14938	20.5765
ENSMUST00000097820	Arhgef10l	162.071	116.83	121.381	146.85
ENSMUST00000152006	Arhgef11	448.164	332.139	407.526	457.906
ENSMUST00000072767	Arhgef12	1218.09	1248.91	1533.32	1463.78
ENSMUST00000065040	Arhgef15	73.519	64.9155	90.5935	49.2737
ENSMUST00000030898	Arhgef16	41.8829	105.676	35.1925	97.1113
ENSMUST00000209041	Arhgef17	15.9145	31.062	23.1628	26.0841
ENSMUST00000004684	Arhgef18	294.256	465.41	309.62	414.914
ENSMUST00000006618	Arhgef19	503.743	910.639	517.276	845.843
ENSMUST00000029694	Arhgef2	54.0951	0	33.1723	0
ENSMUST00000167353	Arhgef25	13.0066	13.9899	6.13367	13.9733
ENSMUST00000079300	Arhgef26	850.938	597.136	1015.07	971.247
ENSMUST00000225884	Arhgef28	3.00329	0	0	0
ENSMUST00000224981	Arhgef3	343.528	226.467	410.548	246.039
ENSMUST00000068175	Arhgef33	0	0	0	0
ENSMUST00000171629	Arhgef37	77.1594	70.92	71.4913	64.8156
ENSMUST00000147041	Arhgef38	0	0	1.00591	0
ENSMUST00000054538	Arhgef39	5.00408	0	1.50772	3.99841
ENSMUST00000160855	Arhgef4	4.28338	0	0	0.998316
ENSMUST00000182909	Arhgef40	93.7246	31.1472	91.3592	37.9491
ENSMUST00000031750	Arhgef5	307.482	336.266	204.145	363.263
ENSMUST00000033468	Arhgef6	44.4456	26.9633	39.1704	36.8749
ENSMUST00000074856	Arhgef7	272.002	506.767	303.992	330.224
ENSMUST00000113876	Arhgef9	0	16.0404	19.6629	21.4148
ENSMUST00000145664	Arid1a	445.457	601.995	545.048	702.002
ENSMUST00000115799	Arid1b	229.913	245.516	198.441	309.887
ENSMUST00000096250	Arid2	296.285	346.321	260.316	339.037
ENSMUST00000019708	Arid3a	11.0096	30.9553	19.0874	21.9214
ENSMUST00000004780	Arid3b	53.0409	38.7877	19.0364	43.4279
ENSMUST00000084698	Arid3c	0	0	0	0
ENSMUST00000046305	Arid4a	222.191	275.611	321.441	263.078
ENSMUST00000110534	Arid4b	217.942	371.189	243.422	306.499
ENSMUST00000116629	Arid5a	19.4679	16.0967	19.6141	18.4369
ENSMUST00000219238	Arid5b	942.042	418.282	993.25	586.424
ENSMUST00000171975	Arih1	922.54	1030.79	944.46	1054.37
ENSMUST00000013338	Arih2	520.505	538.229	555.034	592.381
ENSMUST00000116234	Arl1	1575.88	1564.51	1652.81	1663.94
ENSMUST00000026988	Arl10	10.9967	11.0091	13.9755	8.01373
ENSMUST00000055159	Arl11	2.00154	0	1.00141	3.00052
ENSMUST00000064476	Arl13a	0	0	0	0
ENSMUST00000089289	Arl13b	110.082	47.9427	140.546	64.8053
ENSMUST00000183126	Arl14	0	0	0	0
ENSMUST00000028536	Arl14ep	125.09	139.839	96.3629	152.557
ENSMUST00000097580	Arl14epl	0	0	0	0
ENSMUST00000091201	Arl15	197.095	150.825	136.398	189.448
ENSMUST00000076921	Arl16	81.9553	55.0735	69.7801	76.2197
ENSMUST00000025893	Arl2	62.9695	61.0335	62.9385	64.0682
ENSMUST00000034228	Arl2bp	63.0245	40.9735	69.1631	86.4267
ENSMUST00000026009	Arl3	208.843	223.487	201.119	263.018
ENSMUST00000146905	Arl4a	134.378	190.005	181.496	226.631
ENSMUST00000159814	Arl4c	31.0245	9.98718	20.0829	17.9425
ENSMUST00000039388	Arl4d	834.986	351.022	579.392	407.977
ENSMUST00000036541	Arl5a	1959.09	1766.12	2086.51	1816.73
ENSMUST00000069870	Arl5b	576.978	348.295	463.479	465.988
ENSMUST00000107563	Arl5c	4.18499	6.44298	8.41932	13.8744
ENSMUST00000023405	Arl6	17.8294	11.078	40.0606	10.248
ENSMUST00000032888	Arl6ip1	3869.13	2863.5	3243.04	2953.95
ENSMUST00000031351	Arl6ip4	394.885	295.82	432.579	407.601
ENSMUST00000044681	Arl6ip5	469.047	496.036	471.379	526.961
ENSMUST00000028336	Arl6ip6	148.088	91.8778	123.379	147.657
ENSMUST00000027684	Arl8a	345.109	261.905	307.43	276.744
ENSMUST00000032196	Arl8b	1057.24	1054.6	1112.07	1039.67
ENSMUST00000071199	Arl9	0	0	0	0
ENSMUST00000029125	Armc1	601.561	534.347	655.776	664.958
ENSMUST00000072896	Armc10	154.079	111.917	124.327	119.766
ENSMUST00000233837	Armc12	0	3.99243	0	0
ENSMUST00000162405	Armc2	0	1.9125	0	0
ENSMUST00000049255	Armc3	0	1.99622	0	0
ENSMUST00000044660	Armc5	179.474	135.062	140.412	160.405
ENSMUST00000019679	Armc6	49.0257	64.4818	34.55	80.9768
ENSMUST00000035240	Armc7	24.0126	42.9671	25.0674	26.946
ENSMUST00000035043	Armc8	220.577	216.761	178.86	250.778
ENSMUST00000131412	Armc9	27.4046	22.2924	23.8105	24.9211
ENSMUST00000113201	Armcx1	25.0277	0	0	0
ENSMUST00000119010	Armcx2	32.9967	15.2825	0	19.8696
ENSMUST00000081834	Armcx3	118.486	91.8943	106.578	144.581
ENSMUST00000124226	Armcx4	15.0142	12.9792	9.04528	13.945
ENSMUST00000096321	Armcx5	39.0449	33.3601	20.0666	32.2015
ENSMUST00000052431	Armcx6	12.0054	3.99753	6.01373	11.9801
ENSMUST00000165128	Armh1	0	0	0	0
ENSMUST00000136906	Armh2	0	0	0	0
ENSMUST00000045396	Armh3	108.071	104.892	84.289	107.718
ENSMUST00000118129	Armh4	1.99987	0.998149	0	0.996493
ENSMUST00000095893	Armt1	206.783	249.294	219.338	233.981
ENSMUST00000090804	Arnt	356.321	394.499	375.649	308.153
ENSMUST00000208232	Arnt2	3.0033	0	0	0
ENSMUST00000047321	Arntl	11.9983	284.641	0	68.2085
ENSMUST00000111639	Arntl2	4.00266	1.99791	3.01037	4.98681
ENSMUST00000031625	Arpc1a	639.09	555.578	726.96	798.314
ENSMUST00000085679	Arpc1b	187.435	97.0718	255.067	228.691
ENSMUST00000113820	Arpc2	1716.87	1513.25	1914.14	1792.96
ENSMUST00000102525	Arpc3	1356.12	1156.57	1407.01	1420.24
ENSMUST00000203578	Arpc4	593.981	457.122	554.233	502.589
ENSMUST00000077755	Arpc5	1255.49	1209.9	1220.75	1449.98
ENSMUST00000112862	Arpc5l	479.994	630.564	527.092	636.307
ENSMUST00000048731	Arpin	74.0392	49.9613	86.1656	72.8525
ENSMUST00000170308	Arpp19	348.808	304.279	385.424	417.986
ENSMUST00000035085	Arpp21	0	0	0	0
ENSMUST00000113769	Arr3	0	0	0	0
ENSMUST00000098266	Arrb1	183.171	145.555	162.087	135.478
ENSMUST00000102564	Arrb2	65.4046	88.3375	153.308	50.9672
ENSMUST00000028349	Arrdc1	29.0084	24.3999	27.0385	47.4812
ENSMUST00000002989	Arrdc2	182.35	129.27	205.581	151.679
ENSMUST00000099356	Arrdc3	1025.02	3347.35	1291.92	2956.73
ENSMUST00000048068	Arrdc4	100.303	402.987	128.52	282.887
ENSMUST00000097303	Arrdc5	0	7.98485	0	0
ENSMUST00000165199	Arsa	793.471	638.094	787.435	831.106
ENSMUST00000091403	Arsb	499.396	1023.95	528.263	796.44
ENSMUST00000106696	Arsg	56.2012	314.205	57.2775	180.741
ENSMUST00000040359	Arsi	0	0	0	0
ENSMUST00000093976	Arsj	0	0	0	0
ENSMUST00000120573	Arsk	121.092	129.841	100.397	108.724
ENSMUST00000033300	Art1	0	0	0	0
ENSMUST00000209526	Art2b	12.0256	0	5.02427	0
ENSMUST00000113083	Art3	12.3606	0	25.2468	0
ENSMUST00000032341	Art4	48.0283	27.9751	54.1644	58.865
ENSMUST00000106937	Art5	0	0.998109	0	0
ENSMUST00000070816	Artn	0	1.99466	0	1.99233
ENSMUST00000034463	Arv1	16.9978	22.8292	18.6952	10.0094
ENSMUST00000046565	Arx	0	0	0	0
ENSMUST00000057625	Arxes1	0	0	0	0
ENSMUST00000058119	Arxes2	0	3.00424	3.00769	0
ENSMUST00000003655	As3mt	327.109	1418.43	541.902	1335.53
ENSMUST00000034000	Asah1	505.026	365.718	484.129	453.721
ENSMUST00000096119	Asah2	325.308	373.501	297.71	301.07
ENSMUST00000177371	Asap1	82.4486	159.655	114.678	100.868
ENSMUST00000090834	Asap2	56.346	178.017	52.4604	88.3774
ENSMUST00000047526	Asap3	91.0735	93.0785	115.488	113.544
ENSMUST00000027538	Asb1	75.605	47.6736	104.489	73.7293
ENSMUST00000048302	Asb10	1.0011	0	0	0
ENSMUST00000033755	Asb11	0	0	0	0
ENSMUST00000033549	Asb12	0	0	0	0
ENSMUST00000042288	Asb13	569.631	609.744	574.472	675.732
ENSMUST00000165305	Asb14	0	0	1.00104	1.0002
ENSMUST00000117688	Asb15	0	0	0	0.995381
ENSMUST00000036467	Asb16	6.00393	5.99394	4.01358	3.98969
ENSMUST00000044089	Asb17	0	0	0	0
ENSMUST00000086882	Asb18	360.669	317.512	121.556	223.512
ENSMUST00000021617	Asb2	9.02889	11.9885	2.19954	8.97792
ENSMUST00000203878	Asb3	41.1817	61.5203	30.6674	76.871
ENSMUST00000043294	Asb4	2.00262	0.999426	2.00866	0
ENSMUST00000033918	Asb5	0	0.999494	1.00088	1.99796
ENSMUST00000041726	Asb6	85.6407	123.079	118.505	121.979
ENSMUST00000131320	Asb7	128.815	58.8628	82.2478	97.1694
ENSMUST00000143400	Asb8	351.055	297.321	324.173	290.139
ENSMUST00000033756	Asb9	0	0	0	0
ENSMUST00000050516	Ascc1	272.168	213.379	182.992	217.348
ENSMUST00000109930	Ascc2	322.027	226.915	296.469	336.701
ENSMUST00000035606	Ascc3	471.458	452.282	410.021	429.322
ENSMUST00000020243	Ascl1	0	0	1.00589	0
ENSMUST00000009392	Ascl2	0	0	0	0
ENSMUST00000035372	Ascl3	0	1.00186	0.992488	1.00514
ENSMUST00000170396	Ascl4	0	0	1.00587	0
ENSMUST00000180436	Ascl5	0	0	0	0
ENSMUST00000219271	Asf1a	76.5076	67.571	73.8348	64.4507
ENSMUST00000005607	Asf1b	14.0049	7.99653	12.0212	2.99634
ENSMUST00000018699	Asgr1	5871.99	7281.36	6428.64	7015.19
ENSMUST00000102572	Asgr2	3818.63	2699.66	3908.95	2984.95
ENSMUST00000090933	Ash1l	374.924	440.726	397.096	432.762
ENSMUST00000166078	Ash2l	167.951	145.115	168.915	200.112
ENSMUST00000023758	Asic1	11.0088	18.9754	14.0587	15.9482
ENSMUST00000066197	Asic2	0	0	0	1.99077
ENSMUST00000196296	Asic3	0	2.99433	0	0
ENSMUST00000037708	Asic4	0	0	0	0
ENSMUST00000029641	Asic5	65.0185	99.9697	66.0924	56.9474
ENSMUST00000161094	Asl	4228.63	8489.54	6239.34	7828.66
ENSMUST00000178693	Asmt	0	0	0	0
ENSMUST00000031766	Asns	56.0247	28.9825	65.1459	45.9253
ENSMUST00000027264	Asnsd1	389.244	424.517	513.777	602.929
ENSMUST00000021119	Aspa	185.273	174.753	185.917	132.973
ENSMUST00000035929	Aspdh	1342.79	1700.35	1434.25	1985.93
ENSMUST00000079400	Aspg	1453.87	1411.96	1572.34	1474.75
ENSMUST00000108339	Asph	151.921	0	117.044	192.806
ENSMUST00000106340	Asphd1	0	1.90716	4.01284	0
ENSMUST00000031291	Asphd2	0	0	0	0
ENSMUST00000053364	Aspm	0	2.99484	7.0368	5.97545
ENSMUST00000021820	Aspn	2.00108	1.99843	1.00276	3.99174
ENSMUST00000043400	Asprv1	0	0	1.00588	0
ENSMUST00000026135	Aspscr1	664.777	559.486	601.982	822.261
ENSMUST00000049948	Asrgl1	179.144	242.84	219.927	262.985
ENSMUST00000102840	Ass1	100077	79263.1	98613.3	106020
ENSMUST00000123807	Aste1	0	40.0644	51.2229	0
ENSMUST00000059839	Astl	0	0	0	0
ENSMUST00000046110	Astn1	3.00287	0.998483	1.00495	1.99236
ENSMUST00000068214	Astn2	15.0251	0	41.2177	0
ENSMUST00000109790	Asxl1	284.264	240.627	286.475	234.102
ENSMUST00000111215	Asxl2	181.887	185.3	243.995	178.001
ENSMUST00000097655	Asxl3	0	0	0	0
ENSMUST00000010940	Asz1	0	0	0	0
ENSMUST00000070210	Atad1	965.542	825.268	924.189	869.775
ENSMUST00000038194	Atad2	49.2822	79.3762	69.3923	54.7619
ENSMUST00000045664	Atad2b	214.048	245.594	229.346	188.549
ENSMUST00000030903	Atad3a	797.811	594.498	722.237	663.259
ENSMUST00000108239	Atad5	14.0087	2.99838	0	7.96664
ENSMUST00000056034	Atat1	63.2671	30.1063	44.3448	73.9144
ENSMUST00000047408	Atcay	0	0	0	0
ENSMUST00000035458	Ate1	154.569	139.256	313.176	364.67
ENSMUST00000023769	Atf1	310.451	321.922	330.261	300.057
ENSMUST00000112010	Atf2	139.58	168.623	133.16	177.165
ENSMUST00000027941	Atf3	0	0	19.0479	119.846
ENSMUST00000109605	Atf4	1098.7	1475.47	1344.76	1456.5
ENSMUST00000047356	Atf5	2601.65	5203.71	2085.93	4827.5
ENSMUST00000027974	Atf6	1356.89	1595.9	1413.1	1359.99
ENSMUST00000015605	Atf6b	339.751	370.663	297.941	427.777
ENSMUST00000184616	Atf7	351.393	355.748	292.839	293.397
ENSMUST00000032335	Atf7ip	292.256	433.694	282.267	364.967
ENSMUST00000044005	Atf7ip2	0	0	0	0
ENSMUST00000022119	Atg10	51.4718	74.9882	66.0768	61.955
ENSMUST00000048393	Atg101	258.704	338.141	266.115	357.959
ENSMUST00000035648	Atg12	430.476	605.847	456.045	513.715
ENSMUST00000076803	Atg13	1057.83	1066.85	952.335	825.267
ENSMUST00000042988	Atg14	321.617	369.565	233.898	379.874
ENSMUST00000113186	Atg16l1	289.684	229.326	308.235	344.541
ENSMUST00000122116	Atg16l2	38.8794	58.0919	28.2365	40.3711
ENSMUST00000145600	Atg2a	639.565	509.881	517.81	543.922
ENSMUST00000221015	Atg2b	280.723	340.005	305.225	310.971
ENSMUST00000023343	Atg3	1073.5	1543.24	1360.1	1575.42
ENSMUST00000112971	Atg4a	186.094	254.813	207.539	239.538
ENSMUST00000117271	Atg4a-ps	0	0	0	0
ENSMUST00000027502	Atg4b	332.575	358.624	352.246	438.062
ENSMUST00000180278	Atg4c	172.701	158.103	194.35	212.167
ENSMUST00000065005	Atg4d	580.034	317.859	505.002	523.732
ENSMUST00000039286	Atg5	813.658	1102.1	768.179	1079.72
ENSMUST00000032457	Atg7	680.538	559.718	559.56	640.129
ENSMUST00000040689	Atg9a	944.354	629.53	973.822	817.808
ENSMUST00000059401	Atg9b	3.11404	2.0482	4.01639	7.22283
ENSMUST00000027384	Atic	396.259	372.622	363.231	431.974
ENSMUST00000021466	Atl1	20.0972	17.4556	20.8412	17.5371
ENSMUST00000068282	Atl2	1703.98	2101.02	2057.63	2043.06
ENSMUST00000025668	Atl3	1197.09	1491.6	1239.01	1308.11
ENSMUST00000118282	Atm	82.8899	70.8827	77.3995	76.6878
ENSMUST00000109099	Atmin	185.157	143.799	158.728	179.377
ENSMUST00000088357	Atn1	525.433	491.339	418.34	628.197
ENSMUST00000101351	Atoh1	0	0	0	0
ENSMUST00000044059	Atoh7	0	0	0	0
ENSMUST00000042646	Atoh8	292.438	274.803	415.12	378.205
ENSMUST00000108857	Atox1	1467.95	1763.21	1426.39	1936.51
ENSMUST00000168747	Atp10a	0	2.99539	7.03172	3.9854
ENSMUST00000077659	Atp10b	0	0	0	0
ENSMUST00000094710	Atp10d	12.0067	14.9877	15.0427	20.9553
ENSMUST00000033818	Atp11a	90.7775	64.8982	116.332	19.5239
ENSMUST00000029257	Atp11b	514.272	562.432	598.888	370.126
ENSMUST00000101527	Atp11c	2409.2	802.562	2635.12	1373.92
ENSMUST00000007340	Atp12a	0	0	0	0
ENSMUST00000034326	Atp13a1	695.54	685.209	734.227	784.804
ENSMUST00000037055	Atp13a2	177.567	171.163	205.683	145.743
ENSMUST00000061350	Atp13a3	1293.01	2068.6	1200.05	1346.48
ENSMUST00000182013	Atp13a4	0	0	2.01178	0
ENSMUST00000143373	Atp13a5	2.00036	1.99632	0	0.996246
ENSMUST00000036493	Atp1a1	6673.34	7859.52	7570.36	9764.85
ENSMUST00000085913	Atp1a2	0	6.00229	13.1395	8.96594
ENSMUST00000080882	Atp1a3	2.00154	1.99756	2.00794	0.996965
ENSMUST00000111243	Atp1a4	0	1.99621	0	0
ENSMUST00000027863	Atp1b1	966.743	1810.93	1436.06	1883.9
ENSMUST00000047889	Atp1b2	13.0085	8.99087	3.02426	13.964
ENSMUST00000034983	Atp1b3	558.245	540.678	538.198	596.054
ENSMUST00000016471	Atp1b4	0	0	0	0
ENSMUST00000168520	Atp23	47.0299	31.6031	50.7183	33.5576
ENSMUST00000032974	Atp2a1	7.00068	0	0	23.9133
ENSMUST00000031423	Atp2a2	1812.25	3605.39	1965.24	2669.82
ENSMUST00000108486	Atp2a3	25.0312	4.23089	9.77225	0
ENSMUST00000020107	Atp2b1	427.317	413.501	407.835	463.978
ENSMUST00000089003	Atp2b2	0	131.409	0	112.082
ENSMUST00000033744	Atp2b3	0	0	0	0
ENSMUST00000165602	Atp2b4	19.9506	0	68.2984	63.4745
ENSMUST00000038118	Atp2c1	446.839	475.062	156.15	490.607
ENSMUST00000095171	Atp2c2	0	0	1.00587	0
ENSMUST00000005692	Atp4a	0	6.99618	15.0678	0
ENSMUST00000033826	Atp4b	0	0	0	0
ENSMUST00000026495	Atp5a1	17035.5	16116.6	17366.6	15937.6
ENSMUST00000026459	Atp5b	21450	20544	21315.8	21504.9
ENSMUST00000114897	Atp5c1	4535.6	5194.83	5151.6	5424.53
ENSMUST00000003156	Atp5d	5125.15	5476.52	5244.27	6381.41
ENSMUST00000016396	Atp5e	1163.38	1278.03	1306.58	1568.33
ENSMUST00000107684	Atp5g1	2598.96	3287.53	3006.92	3342.39
ENSMUST00000185641	Atp5g2	2132.26	1866.22	2184.62	2220.04
ENSMUST00000018914	Atp5g3	3587.48	3120.01	3941.21	3146.67
ENSMUST00000043931	Atp5h	2104.59	2339.42	2466.15	2465.33
ENSMUST00000023608	Atp5j	2127.47	2173.61	2458.12	2343.3
ENSMUST00000037056	Atp5j2	1259.27	1210.32	1396.83	1449.21
ENSMUST00000049628	Atp5k	593.163	530.219	649.955	553.77
ENSMUST00000043675	Atp5l	2570.83	2678.18	3040.93	2674.95
ENSMUST00000096014	Atp5md	1745.8	1688.03	1922.96	2065.83
ENSMUST00000021719	Atp5mpl	819.99	763.055	906.364	682.597
ENSMUST00000023677	Atp5o	3097.67	3197.98	3344.94	3304.28
ENSMUST00000118209	Atp5pb	3705.06	3981.45	3404.03	3501.7
ENSMUST00000019231	Atp6ap1	1177.92	1174.76	1275.15	1309.01
ENSMUST00000109541	Atp6ap1l	0	0	0	0
ENSMUST00000033313	Atp6ap2	417.226	385.691	423.174	422.121
ENSMUST00000092663	Atp6v0a1	712.788	949.237	628.897	897.12
ENSMUST00000037865	Atp6v0a2	699.266	712.927	660.021	645.934
ENSMUST00000040259	Atp6v0a4	5.54134	6.44846	4.0173	0
ENSMUST00000036380	Atp6v0b	808.726	721.981	816.65	881.906
ENSMUST00000024932	Atp6v0c	2843.18	3401.86	2785.46	3413.96
ENSMUST00000013304	Atp6v0d1	1503.41	1435.61	1405.12	1581.58
ENSMUST00000029900	Atp6v0d2	24.0143	39.964	82.2519	19.7555
ENSMUST00000015719	Atp6v0e	551.519	872.117	548.909	994.179
ENSMUST00000040361	Atp6v0e2	6.37343	3.64251	15.0265	14.9816
ENSMUST00000114666	Atp6v1a	300.961	515.527	428.778	551.192
ENSMUST00000006431	Atp6v1b1	0	0	0	0
ENSMUST00000006435	Atp6v1b2	652.45	689.928	589.251	694.218
ENSMUST00000022904	Atp6v1c1	577.235	474.049	515.357	580.224
ENSMUST00000156727	Atp6v1c2	0	1.99621	0	0
ENSMUST00000021536	Atp6v1d	666.613	636.299	780.151	661.987
ENSMUST00000019354	Atp6v1e1	1359.65	1242.22	1501.05	1439.38
ENSMUST00000065758	Atp6v1e2	0	0	0	0
ENSMUST00000004396	Atp6v1f	795.113	778.238	863.708	1062.66
ENSMUST00000171317	Atp6v1fnb	0	0	0	0
ENSMUST00000035301	Atp6v1g1	644.838	528.075	799.023	792.887
ENSMUST00000068261	Atp6v1g2	21.0043	55.042	25.0243	41.9762
ENSMUST00000027643	Atp6v1g3	0	0	0	0
ENSMUST00000044369	Atp6v1h	721.451	689.09	711.394	763.666
ENSMUST00000055941	Atp7a	33.028	15.7947	27.1205	13.9516
ENSMUST00000006742	Atp7b	316.289	301.54	332.599	263.007
ENSMUST00000135930	Atp8a1	36.0343	26.957	41.2066	24.9044
ENSMUST00000080368	Atp8a2	0	0	1.00537	0.995813
ENSMUST00000025482	Atp8b1	353.323	276.579	404.942	366.619
ENSMUST00000069805	Atp8b2	22.0194	16.9752	28.1301	12.01
ENSMUST00000020383	Atp8b3	0	0	0	0
ENSMUST00000040128	Atp8b4	22.0195	14.978	14.0654	13.9491
ENSMUST00000107942	Atp8b5	5.00416	11.9839	10.0433	8.96985
ENSMUST00000109177	Atp9a	535.155	557.746	455.777	636.068
ENSMUST00000225980	Atp9b	194.085	318.742	163.631	206.607
ENSMUST00000176047	Atpaf1	108.736	106.435	104.707	66.1489
ENSMUST00000108721	Atpaf2	337.072	312.534	330.226	324.776
ENSMUST00000067496	Atpif1	149.668	150.685	206.439	240.571
ENSMUST00000042702	Atpsckmt	119.333	130.177	117.763	125.588
ENSMUST00000034980	Atr	191.182	171.637	175.881	200.21
ENSMUST00000013766	Atraid	948.13	880.831	1057.92	1045.6
ENSMUST00000160217	Atrip	41.3419	55.1677	29.813	43.9514
ENSMUST00000028781	Atrn	993.96	791.779	794.042	812.895
ENSMUST00000077282	Atrnl1	531.49	281.569	424.043	316.801
ENSMUST00000113573	Atrx	439.033	594.856	497.426	414.314
ENSMUST00000091628	Atxn1	369.366	236.605	239.247	227.066
ENSMUST00000163242	Atxn10	1303.98	1188.67	1163.58	1241.39
ENSMUST00000212605	Atxn1l	168.259	202.681	174.864	83.1094
ENSMUST00000162327	Atxn2	636.868	626.852	452.911	542.158
ENSMUST00000167759	Atxn2l	357.146	557.082	421.247	432.401
ENSMUST00000021606	Atxn3	209.183	214.011	195.897	192.123
ENSMUST00000022257	Atxn7	226.557	286.109	242.026	216.869
ENSMUST00000090597	Atxn7l1	71.1499	50.1241	60.3186	28.6919
ENSMUST00000117784	Atxn7l2	13.004	28.9684	0	0
ENSMUST00000073234	Atxn7l3	178.831	218.604	183.343	173.85
ENSMUST00000099276	Atxn7l3b	1448.9	1485	1439.46	1726.1
ENSMUST00000120624	AU015836	0	0	0	0
ENSMUST00000171749	AU018091	0	0	0	0
ENSMUST00000050160	AU021092	49.0042	29.0025	33.0103	46.9993
ENSMUST00000141112	AU022252	849.066	1269.43	764.158	1258.46
ENSMUST00000047431	AU040320	445.739	480.292	398.72	498.651
ENSMUST00000201286	AU041133	26.016	16.9841	33.2286	13.9667
ENSMUST00000021913	Auh	526.444	397.597	494.487	500.987
ENSMUST00000105866	Aunip	0	0	0	0
ENSMUST00000092618	Aup1	1834.3	1946.73	1901.56	2376.34
ENSMUST00000109140	Aurka	32.0124	52.9736	47.0914	63.9119
ENSMUST00000084097	Aurkaip1	535.792	375.054	439.902	721.588
ENSMUST00000021277	Aurkb	5.01313	0	3.01307	0
ENSMUST00000208518	Aurkc	0	0	1.00588	0
ENSMUST00000161804	Auts2	9.0079	3.75557	5.02302	3.98569
ENSMUST00000068340	AV320801	0	0	0	0
ENSMUST00000003705	Aven	145.267	169.758	168.654	148.917
ENSMUST00000026500	Avil	2.00407	0	1.00496	0
ENSMUST00000031805	Avl9	280.304	270.59	235.137	237.1
ENSMUST00000046001	Avp	0	0	0	0
ENSMUST00000018965	Avpi1	439.994	253.649	441.008	420.793
ENSMUST00000020323	Avpr1a	163.101	327.688	218.707	244.404
ENSMUST00000027690	Avpr1b	0	0	0	0
ENSMUST00000101470	Avpr2	0	0	1.57026	1.17185
ENSMUST00000105140	AW011738	24.0091	12.9937	26.0497	9.98652
ENSMUST00000098509	AW146154	61.0071	76.2643	66.5196	69.3096
ENSMUST00000178289	AW209491	206.785	222.073	208.018	218.813
ENSMUST00000046633	AW549877	479.412	401.253	479.897	428.491
ENSMUST00000042485	AW551984	0	0	0	0
ENSMUST00000036619	AW554918	16.0121	29.9537	0	0
ENSMUST00000075305	AW822073	0	0	0	0
ENSMUST00000096361	Awat1	0	0	0	0
ENSMUST00000147103	Awat2	22.0096	9.5212	22.0486	28.9537
ENSMUST00000177824	Axdnd1	0	0	0	0
ENSMUST00000074370	Axin1	219.988	265.128	213.607	283.792
ENSMUST00000052915	Axin2	100.488	200.322	114.377	112.629
ENSMUST00000002677	Axl	308.485	132.824	249.69	177.415
ENSMUST00000054018	AY074887	0.998978	2.99475	1.9883	5.0294
ENSMUST00000053821	AY358078	0	0	0	0
ENSMUST00000110758	AY761185	0	0	0	0
ENSMUST00000066573	Aym1	0	0	0	0
ENSMUST00000035390	Azgp1	23762.7	35132.8	27549.3	36320.3
ENSMUST00000044454	Azi2	412.255	393.132	378.087	393.286
ENSMUST00000110329	Azin1	1257.18	791.143	1033.02	912.895
ENSMUST00000030581	Azin2	19.0211	0	0	0
ENSMUST00000188801	B020011L13Rik	0	0	0	0
ENSMUST00000080505	B020031M17Rik	0	0	0	0
ENSMUST00000181143	B230104I21Rik	0	0	0	0
ENSMUST00000155954	B230217C12Rik	0	4.98662	0	3.98464
ENSMUST00000057844	B230219D22Rik	594.238	547.733	488.368	619.808
ENSMUST00000231913	B230307C23Rik	9.61792	3.2205	7.13997	10.6601
ENSMUST00000102476	B2m	38353.4	31235.7	37147.6	36244.7
ENSMUST00000061826	B3galnt1	17.0077	2.99813	15.0344	6.98833
ENSMUST00000099747	B3galnt2	177.533	236.514	200.387	203.118
ENSMUST00000112346	B3galt1	378.586	250.647	297.694	294.534
ENSMUST00000038252	B3galt2	0	0	0	0
ENSMUST00000087543	B3galt4	3.00072	1.99958	4.00462	3.99714
ENSMUST00000099497	B3galt5	0	0	0	0
ENSMUST00000052185	B3galt6	38.0269	39.6403	35.1286	41.8821
ENSMUST00000115269	B3gat1	0	0	0	0
ENSMUST00000063663	B3gat2	1.13992	17.2619	3.67239	1.14244
ENSMUST00000096243	B3gat3	444.113	661.841	452.553	632.509
ENSMUST00000100404	B3glct	36.0381	33.9538	44.1926	33.8851
ENSMUST00000062844	B3gnt2	50.2834	74.396	68.2103	65.5639
ENSMUST00000034260	B3gnt3	50.0343	43.9529	55.3562	54.9004
ENSMUST00000031384	B3gnt4	0	1.00241	0	0
ENSMUST00000121344	B3gnt5	5.00558	0	0	0
ENSMUST00000098278	B3gnt6	0.999607	0	0	3.9876
ENSMUST00000188695	B3gnt7	0	0	0	0.995378
ENSMUST00000206940	B3gnt8	7.36004	17.8847	2.76982	7.47725
ENSMUST00000093217	B3gnt9	9.84921	7.27949	6.09635	6.01309
ENSMUST00000067399	B3gntl1	19.443	20.387	23.3158	29.2661
ENSMUST00000181168	B430218F22Rik	0	1.36801	3.80011	0
ENSMUST00000066298	B430305J03Rik	0	0	0	0
ENSMUST00000049614	B430306N03Rik	24.1109	10.3101	17.0704	5.98081
ENSMUST00000006914	B4galnt1	1638.22	1979.18	1625.11	2475.28
ENSMUST00000038343	B4galnt2	0	0	0	4.97691
ENSMUST00000057283	B4galnt3	21.1128	30.9621	10.3691	38.1972
ENSMUST00000048002	B4galnt4	0	2.99831	2.00911	0
ENSMUST00000030121	B4galt1	681.301	589.323	672.577	551.236
ENSMUST00000030266	B4galt2	7.99634	0	0	4.98469
ENSMUST00000064272	B4galt3	151.351	128.12	154.317	173.425
ENSMUST00000154902	B4galt4	0	7.08333	21.4896	3.81731
ENSMUST00000109221	B4galt5	493.398	845.889	791.337	898.054
ENSMUST00000070080	B4galt6	22.9977	26.2548	43.3145	42.217
ENSMUST00000064701	B4galt7	122.801	161.552	158.494	99.3167
ENSMUST00000053705	B4gat1	292.132	265.833	264.61	338.44
ENSMUST00000064196	B630019K06Rik	15.0282	3.99634	27.0843	15.9623
ENSMUST00000164667	B930094E09Rik	2.33166	8.23409	3.39741	3.38122
ENSMUST00000102657	B9d1	0	4.00469	2.98479	4.01328
ENSMUST00000205658	B9d2	74.9712	47.047	66.8509	88.1862
ENSMUST00000163313	Baalc	1.0011	0	0	0
ENSMUST00000043056	Baat	3482.39	5950.78	4180.39	5226.2
ENSMUST00000002473	Babam1	1174.46	948.607	1045.98	1199.69
ENSMUST00000201352	Babam2	504.738	511.053	436.212	541.546
ENSMUST00000034591	Bace1	244.933	318.094	342.68	290.132
ENSMUST00000047275	Bace2	121.622	53.6514	114.447	82.213
ENSMUST00000026703	Bach1	645.577	460.317	477.238	435.399
ENSMUST00000108180	Bach2	41.2472	41.5308	54.2192	74.0186
ENSMUST00000025910	Bad	137.438	107.916	81.5886	142.547
ENSMUST00000108089	Bag1	334.065	842.084	313.055	854.772
ENSMUST00000044691	Bag2	40.0154	25.9871	82.1591	60.7915
ENSMUST00000033136	Bag3	934.633	2724.23	1379.86	2401.74
ENSMUST00000038498	Bag4	648.221	474.349	542.412	519.196
ENSMUST00000054636	Bag5	193.094	148.591	141.811	188.484
ENSMUST00000025250	Bag6	1031.69	915.858	1021.31	1119.7
ENSMUST00000118987	Bahcc1	114.152	153.743	103.54	139.425
ENSMUST00000036578	Bahd1	184.153	228.688	205.897	238.191
ENSMUST00000026436	Baiap2	64.2985	436.277	137.348	445.166
ENSMUST00000055190	Baiap2l1	838.822	900.981	975.615	998.543
ENSMUST00000165408	Baiap2l2	0	0	1.00588	0
ENSMUST00000182056	Baiap3	0	0	4.02905	0
ENSMUST00000025034	Bak1	252.653	60.9534	170.017	160.741
ENSMUST00000025075	Bambi	32.0275	30.9561	60.2714	40.8561
ENSMUST00000025762	Banf1	455.109	411.822	515.686	501.791
ENSMUST00000037722	Banf2	0	0	0	0
ENSMUST00000196159	Bank1	18.9368	8.99088	15.7666	5.98452
ENSMUST00000093078	Banp	74.6982	97.5643	103.047	90.6669
ENSMUST00000022458	Bap1	574.424	595.036	452.41	594.347
ENSMUST00000027393	Bard1	1.00086	0.998504	2.00928	6.97466
ENSMUST00000113849	Barhl1	0.999339	0.998191	0	1.99416
ENSMUST00000086795	Barhl2	0	0	0	0
ENSMUST00000021813	Barx1	0	0.999703	1.00013	1.99907
ENSMUST00000116615	Barx2	0	4.98618	0	4.98127
ENSMUST00000058845	Basp1	28.0107	11.9941	29.0559	10.985
ENSMUST00000040536	Batf	9.99544	6.0069	5.98417	5.01229
ENSMUST00000045042	Batf2	8.00083	1.00005	6.00252	5.99939
ENSMUST00000027943	Batf3	0.999191	1.0019	3.9812	1.00418
ENSMUST00000033093	Bax	211.602	161.077	187.875	252.463
ENSMUST00000173433	Baz1a	159.142	170.176	158.399	233.524
ENSMUST00000002825	Baz1b	778.714	836.725	793.057	793.008
ENSMUST00000045621	Baz2a	0	418.153	0	481.884
ENSMUST00000112550	Baz2b	17.6021	153.123	81.8361	81.1508
ENSMUST00000050493	BB014433	0	0	0	0
ENSMUST00000002152	Bbc3	63.0229	51.9763	68.0274	72.9066
ENSMUST00000135402	Bbip1	161.691	195.7	165.87	182.993
ENSMUST00000081828	Bbof1	11.0073	2.24116	3.00776	2.89091
ENSMUST00000046233	Bbox1	3130.95	3077.48	3193.62	3476.02
ENSMUST00000053506	Bbs1	19.9297	9.64446	25.2826	15.3072
ENSMUST00000040454	Bbs10	61.0387	59.9413	47.1549	56.8577
ENSMUST00000108121	Bbs12	0	2.99215	0	0.996089
ENSMUST00000034206	Bbs2	44.0313	46.9492	33.1182	48.8661
ENSMUST00000026265	Bbs4	41.0241	22.9795	29.0883	28.1592
ENSMUST00000074963	Bbs5	32.0053	33.9977	26.0194	32.9152
ENSMUST00000108156	Bbs7	44.0274	28.9722	42.136	45.8874
ENSMUST00000039798	Bbs9	56.0411	37.1589	38.1251	49.8731
ENSMUST00000138166	Bbx	130.753	100.76	112.895	138.186
ENSMUST00000088307	BC003965	392.268	356.618	368.305	404.9
ENSMUST00000235023	BC004004	693.09	860.185	689.569	535.209
ENSMUST00000019276	BC005537	2186.96	3161.92	2897.3	2705.59
ENSMUST00000028205	BC005624	510.248	442.629	523.987	480.241
ENSMUST00000036732	BC016579	0	0	0	0
ENSMUST00000220287	BC024063	2.51002	15.5337	8.30304	7.53912
ENSMUST00000054022	BC024139	108.171	82.1142	105.645	65.172
ENSMUST00000108379	BC024978	155.35	229.798	172.85	199.991
ENSMUST00000099442	BC025920	38.5805	90.3893	46.4608	33.6221
ENSMUST00000036360	BC028528	11.2532	25.8865	22.1268	15.345
ENSMUST00000124586	BC029722	264.069	482	266.353	452.81
ENSMUST00000062978	BC030500	0	0	0	0
ENSMUST00000040284	BC031181	915.151	967.347	968.179	1125.14
ENSMUST00000186156	BC034090	0	2.9943	0	0
ENSMUST00000160290	BC035044	5.00118	4.99899	3.00332	2.99795
ENSMUST00000170511	BC035947	41.013	29.9453	48.1066	27.8832
ENSMUST00000065600	BC048403	88.0612	55.9386	94.341	86.759
ENSMUST00000078471	BC048507	0	0	0	0
ENSMUST00000057265	BC048562	0	0	0	0
ENSMUST00000054799	BC048671	1.99987	4.00155	2.99841	3.69836
ENSMUST00000073406	BC048679	0	0	0	0
ENSMUST00000171799	BC049352	0	0	0	0.995369
ENSMUST00000052702	BC049715	0	2.00574	6.36288	0
ENSMUST00000065950	BC049762	8.96644	4.99161	0	4.00007
ENSMUST00000033334	BC051019	0	1.00119	1.00278	0
ENSMUST00000078615	BC051142	0	0	0	0
ENSMUST00000026078	BC051665	0	0	0	0
ENSMUST00000050937	BC053393	0	0	0	0
ENSMUST00000045876	BC055324	4.94432	0	1.15053	2.24423
ENSMUST00000096899	BC061237	0	0	0	0
ENSMUST00000098841	BC107364	0	0	0	0.995381
ENSMUST00000225029	BC147527	0	0	0	0.995375
ENSMUST00000003061	Bcam	102.058	55.9524	83.2436	122.73
ENSMUST00000090971	Bcan	0	0	0	0
ENSMUST00000020979	Bcap29	129.997	133.031	147.676	128.796
ENSMUST00000002091	Bcap31	2281.67	2120.68	2148.02	2377.57
ENSMUST00000166232	Bcar1	442.755	362.807	503.443	303.09
ENSMUST00000029766	Bcar3	615.58	696.554	610.838	726.191
ENSMUST00000013667	Bcas1	0	0	0	0
ENSMUST00000005830	Bcas2	229.508	211.016	279.809	254.648
ENSMUST00000154396	Bcas3	337.338	133.696	193.216	262.185
ENSMUST00000032402	Bcat1	0	0	0	0
ENSMUST00000209204	Bcat2	459.443	430.574	428.497	546.907
ENSMUST00000033282	Bccip	984.381	889.693	1103.96	1075.57
ENSMUST00000040313	Bcdin3d	30	31.0078	28.9956	28.0105
ENSMUST00000029367	Bche	1498.43	3412.8	1905.49	2614.82
ENSMUST00000071329	Bckdha	4415.35	3473.14	4156.01	4049.81
ENSMUST00000034801	Bckdhb	864.443	910.348	1004	735.388
ENSMUST00000124533	Bckdk	155.925	62.8695	116.903	109.985
ENSMUST00000029842	Bcl10	117.049	138.921	138.295	151.767
ENSMUST00000118955	Bcl11a	0	0	2.01175	0
ENSMUST00000066060	Bcl11b	4.00572	0	5.02761	0
ENSMUST00000112751	Bcl2	11.0102	18.9704	13.0938	11.7425
ENSMUST00000098485	Bcl2a1a	1.10812	0	0	2.17938
ENSMUST00000068569	Bcl2a1b	17.6664	1.00181	8.60541	7.85281
ENSMUST00000066460	Bcl2a1c	0	0	0	0
ENSMUST00000098486	Bcl2a1d	8.249	0	5.36655	0
ENSMUST00000007803	Bcl2l1	469.511	423.725	609.699	449.977
ENSMUST00000034709	Bcl2l10	0	0	0	0
ENSMUST00000110341	Bcl2l11	75.6903	50.5768	70.017	86.2613
ENSMUST00000003290	Bcl2l12	48.9877	53.6109	34.1026	60.4847
ENSMUST00000009256	Bcl2l13	652.643	536.737	570.714	639.549
ENSMUST00000032321	Bcl2l14	0	0	0	1.99077
ENSMUST00000106822	Bcl2l15	0	0	2.01176	0
ENSMUST00000022806	Bcl2l2	248.184	296.647	303.911	346.961
ENSMUST00000120537	Bcl3	428.263	634.266	492.214	493.883
ENSMUST00000023151	Bcl6	742.937	483.512	825.141	132.604
ENSMUST00000000326	Bcl6b	40.029	12.985	26.0988	27.9185
ENSMUST00000031391	Bcl7a	139.153	115.312	123.314	93.6783
ENSMUST00000031692	Bcl7b	203.725	169.346	216.246	260.513
ENSMUST00000061468	Bcl7c	365.098	418.028	407.508	559.538
ENSMUST00000046521	Bcl9	69.0623	71.8922	78.3711	37.8592
ENSMUST00000218183	Bcl9l	796.207	432.148	804.619	667.683
[truncated: 20,253 more rows]

## Sheet: 5_CORT_model_DEG(Liver)
GRf/f vehicle < GRmKO vehicle	ensembl_transcript_id	external_gene_name	GRf/f vehicle, Liver	GRf/f CORT, Liver	GRmKO vehicle, Liver	GRmKO CORT, Liver			GRf/f CORT < GRmKO CORT	ensembl_transcript_id	external_gene_name	GRf/f vehicle, Liver	GRf/f CORT, Liver	GRmKO vehicle, Liver	GRmKO CORT, Liver			GRf/f vehicle > GRmKO vehicle	ensembl_transcript_id	external_gene_name	GRf/f vehicle, Liver	GRf/f CORT, Liver	GRmKO vehicle, Liver	GRmKO CORT, Liver			GRf/f CORT > GRmKO CORT	ensembl_transcript_id	external_gene_name	GRf/f vehicle, Liver	GRf/f CORT, Liver	GRmKO vehicle, Liver	GRmKO CORT, Liver				GRf/f vehicle < GRf/f CORT	ensembl_transcript_id	external_gene_name	GRf/f vehicle, Liver	GRf/f CORT, Liver	GRmKO vehicle, Liver	GRmKO CORT, Liver		GRf/f vehicle > GRf/f CORT	external_gene_name	GRf/f vehicle, Liver	GRf/f CORT, Liver	GRmKO vehicle, Liver
86 genes	ENSMUST00000058777	Angptl8	311.693	1693.31	2412.64	2222.22			117 genes	ENSMUST00000074671	Hamp2	290.94	33.8542	484.359	683.683			88 genes	ENSMUST00000027736	Zc3h11a	971.461	1169.55	137.841	289.998			120 genees	ENSMUST00000095049	Mup15	103043	6106.32	51072	378.83				383 genes	ENSMUST00000072438	Cyp2b10	69.0282	17952.6	126.26	7527.46		362 genes	Mup17	97735.3	3553.51	42022.2
	ENSMUST00000210337	Ppp1r3b	348.459	3116.91	1800.66	2149.56				ENSMUST00000030408	Mfsd2a	1094.22	279.213	1515.01	2910.9				ENSMUST00000087908	Stx16	265.206	137.845	15.274	250.798				ENSMUST00000061936	Rnase2a	4.99388	1455.66	7.94414	69.4227					ENSMUST00000031201	Sult1e1	4.00291	6632.53	3.99861	2847.34			Igfbp2	8169.02	323.063	9796.54
	ENSMUST00000192462	Cryz	262.802	245.487	1226.13	940.109				ENSMUST00000080885	Dbp	2596.57	60.8329	1533.12	656.376				ENSMUST00000095058	Mup8	842.405	45.7441	154.674	38.986				ENSMUST00000095795	Raet1d	139.411	663.729	254.414	35.5522					ENSMUST00000026012	Cyp17a1	32.0151	5712.13	80.1465	5141.34			Mup15	103043	6106.32	51072
	ENSMUST00000106153	Ssx2ip	15.3568	106.769	136.169	110.289				ENSMUST00000098657	Cyp2a4	16.8524	9.18179	6.67105	245.378				ENSMUST00000113512	Wdfy1	525.064	138.491	94.8521	89.8516				ENSMUST00000090848	Selenbp2	28365.2	19597.2	10180.2	2355.86					ENSMUST00000081541	Acnat2	56.6933	4133.95	183.409	2169.66			Dbp	2596.57	60.8329	1533.12
	ENSMUST00000087212	Nipal1	15.0121	14.3071	113.312	61.7973				ENSMUST00000100505	Brat1	167.264	15.7583	159.611	177.98				ENSMUST00000160476	Cyp2c40	957.809	5035.77	196.449	3985.1				ENSMUST00000056815	Npas2	5.00403	230.322	5.02124	8.97046					ENSMUST00000034585	Apoa4	1123.2	19482.6	1122.21	15726.2			Hsd17b6	2491.32	21.574	2517.63
	ENSMUST00000218903	Epb41l2	35.7962	113.301	161.561	136.49				ENSMUST00000074082	Alas1	10166.1	1025.27	10748.7	5705.74				ENSMUST00000106072	Zfp362	139.109	133.866	11.5501	101.74				ENSMUST00000081619	Sh3pxd2a	317.33	1102.44	89.1945	173.729					ENSMUST00000050785	Lcn2	100.441	4006.28	65.4103	1763.79			Hsd3b5	6471.08	452.92	2679.65
	ENSMUST00000107624	Sp2	11.8243	37.1961	94.336	105.711				ENSMUST00000026462	Hsd17b6	2491.32	21.574	2517.63	192.455				ENSMUST00000048102	Myh14	260.631	163.991	54.2809	211.204				ENSMUST00000112436	Ep400	329.627	500.724	106.94	60.0371					ENSMUST00000028010	Fmo3	4.00182	3658	5.01166	4642.76			Nudt7	5862.8	416.341	4324.52
	ENSMUST00000008179	Mid1ip1	384.765	1777.25	1383.04	1487.44				ENSMUST00000071898	Cpsf1	269.035	97.1377	374.486	456.857				ENSMUST00000168838	Cyp2c69	170.777	2370.62	30.5268	2002.94				ENSMUST00000171887	Rhbg	215.09	552.713	62.9981	88.277					ENSMUST00000056427	Tubb2a	357.092	5860.69	754.21	2015.45			Mafb	3359.08	237.725	2500.56
	ENSMUST00000043077	Thrsp	4728.67	15059.1	14425.7	7471.44				ENSMUST00000034508	Usp2	1008.68	124.64	1160.85	535.334				ENSMUST00000077709	Tmem268	116.535	88.5589	16.2684	16.9409				ENSMUST00000065527	Raet1e	24.2966	168.084	59.1564	18.4197					ENSMUST00000077667	Obp2a	67.9315	2115.44	89.4811	3580.59			Cd74	1275.8	71.7286	1029.53
	ENSMUST00000073488	Nr1h2	82.4613	196.258	328.77	284.092				ENSMUST00000066532	Lipg	373.288	46.9415	571.391	271.154				ENSMUST00000183463	Elf2	171.249	219.599	32.4634	151.761				ENSMUST00000025946	Cyp26a1	147.051	1962.98	247.426	357.58					ENSMUST00000030487	Cyp4a14	2735.52	38267.1	5230.58	42622.5			Saa1	1721.82	140.519	541.674
	ENSMUST00000155672	Ppp2r2d	134.018	275.926	434.62	318.382				ENSMUST00000067354	Depp1	835.099	85.9421	642.29	392.961				ENSMUST00000096275	Iqsec2	115.211	199.181	15.5181	173.722				ENSMUST00000159545	Osbpl9	880.033	1387.56	1639.58	242.331					ENSMUST00000061936	Rnase2a	4.99388	1455.66	7.94414	69.4227			Upp2	9054.16	846.578	9144.05
	ENSMUST00000145738	Slmap	133.854	466.125	404.216	251.783				ENSMUST00000039506	Igsf8	68.7058	15.7598	140.83	118.759				ENSMUST00000199243	Srrt	201.585	319.553	43.4275	258.912				ENSMUST00000107484	Mup17	97735.3	3553.51	42022.2	734.753					ENSMUST00000020102	Slc17a8	80.2231	1594.18	132.6	736.418			Alas1	10166.1	1025.27	10748.7
	ENSMUST00000039733	Osbpl11	68.2184	320.802	251.088	293.01				ENSMUST00000117392	Wdr81	284.989	75.0022	264.526	344.997				ENSMUST00000068975	Zfp180	201.157	324.205	47.4146	315.166				ENSMUST00000043739	Elovl3	1510.81	2294.59	1291.19	529.79					ENSMUST00000168838	Cyp2c69	170.777	2370.62	30.5268	2002.94			Mup8	842.405	45.7441	154.674
	ENSMUST00000206589	Fasn	1699.71	5169.34	4985.36	4198.75				ENSMUST00000021674	Fos	72.0344	13.9905	82.2006	113.796				ENSMUST00000199397	Miga1	4544.87	5993.43	1364.09	2481.72				ENSMUST00000040404	Ly6d	8.99098	466.064	28.8328	83.4215					ENSMUST00000170227	Cyp2a22	41.4611	1031.67	65.6907	434.849			Mcm10	1863.18	176.523	1251.33
	ENSMUST00000020721	Smtn	23.4489	87.8987	99.3741	88.7423				ENSMUST00000192462	Cryz	262.802	245.487	1226.13	940.109				ENSMUST00000128088	Saa1	1721.82	140.519	541.674	130.627				ENSMUST00000027736	Zc3h11a	971.461	1169.55	137.841	289.998					ENSMUST00000105854	Myom3	1.00085	923.197	4.01864	403.537			H2-Aa	530.91	22.0128	549.408
	ENSMUST00000054128	Dsg1c	79.0428	41.9005	251.046	82.7321				ENSMUST00000010807	Fads1	5785.24	1072.88	7300.72	3326.91				ENSMUST00000102929	Tdrd7	369.278	167.619	97.0275	391.804				ENSMUST00000228075	Zfp870	55.048	135.804	77.3561	16.1248					ENSMUST00000025946	Cyp26a1	147.051	1962.98	247.426	357.58			H2-Ab1	471.155	23.009	481.312
	ENSMUST00000120927	Acot3	67.7791	209.155	207.363	554.557				ENSMUST00000076859	Plk3	1043.58	192.84	890.548	697.505				ENSMUST00000103108	Wnk4	104.083	11.9844	18.3337	27.9093				ENSMUST00000021495	Serpina5	11.0054	143.904	10.0254	20.9607					ENSMUST00000023829	Cdkn1a	23.3961	838.779	90.6322	210.241			Dpy19l3	553.726	39.9362	387.942
	ENSMUST00000111352	Ddb2	7.47569	24.6135	61.7313	24.1947				ENSMUST00000020215	Socs2	223.136	36.9309	226.377	192.494				ENSMUST00000020681	Slu7	353.841	489.216	100.073	380.145				ENSMUST00000023829	Cdkn1a	23.3961	838.779	90.6322	210.241					ENSMUST00000108140	Rasl10b	3.00208	805.45	2.0073	294.366			Clec2h	378.789	5.99574	229.905
	ENSMUST00000109966	Zfp707	64.8837	94.2661	196.528	132.481				ENSMUST00000160826	Commd1b	216.432	57.266	219.53	252.537				ENSMUST00000081619	Sh3pxd2a	317.33	1102.44	89.1945	173.729				ENSMUST00000055128	Tapt1	552.524	605.025	564.3	148.559					ENSMUST00000036070	Fam107a	16.0112	766.299	37.135	311.349			Ciart	417.514	26.4064	499.857
	ENSMUST00000081541	Acnat2	56.6933	4133.95	183.409	2169.66				ENSMUST00000101165	Adck1	66.1008	15.1264	132.279	105.263				ENSMUST00000167316	Zfp655	383.467	341.38	109.873	290.987				ENSMUST00000179077	Gm47283	163.569	314.603	127.724	61.7792					ENSMUST00000073772	Ugt1a9	812.064	8220.05	1004.77	4930.37			Depp1	835.099	85.9421	642.29
	ENSMUST00000023672	Rcan1	177.639	725.696	517.503	758.274				ENSMUST00000020704	Igfbp1	792.162	284.069	376.521	952.933				ENSMUST00000107152	Hdac5	372.666	667.146	109.805	563.878				ENSMUST00000034214	Mt2	320.803	3321.67	303.789	888.648					ENSMUST00000072055	Chka	47.0789	851.679	102.94	239.136			H2-Eb1	335.028	11.005	315.777
	ENSMUST00000112550	Baz2b	17.6021	153.123	81.8361	81.1508				ENSMUST00000067543	Trib1	935.414	360.387	953.607	1178.63				ENSMUST00000210558	Fam169b	387.192	193.328	120.455	427.141				ENSMUST00000107679	Fbxw7	50.0336	118.847	53.0741	17.6485					ENSMUST00000233627	Cyp39a1	100.698	1344.98	200.088	1399.17			Adgrf1	285.227	0.998764	204.832
	ENSMUST00000101454	Flna	57.2168	275.557	180.081	296.822				ENSMUST00000113310	Slc25a25	1856.58	408.043	1179.59	1241.05				ENSMUST00000112436	Ep400	329.627	500.724	106.94	60.0371				ENSMUST00000080606	Mup19	370952	169424	317017	54076.4					ENSMUST00000172753	Hspa1b	402.225	4119.18	905.615	1469.68			Sort1	369.234	24.9615	293.424
	ENSMUST00000202556	Slc5a6	48.4233	26.8631	161.85	97.4888				ENSMUST00000115830	Mapre2	164.253	58.8228	186.765	234.896				ENSMUST00000034820	Tle3	74.4729	187.774	10.8834	110.189				ENSMUST00000117932	Mup12	24248	4951.52	20640.4	1631.84					ENSMUST00000226840	Celsr1	75.9709	1075.35	95.8568	803.87			Slc22a28	364.579	25.2169	208.479
	ENSMUST00000108065	D3Ertd751e	33.4168	92.037	131.099	125.397				ENSMUST00000099126	Mafb	3359.08	237.725	2500.56	785.452				ENSMUST00000090848	Selenbp2	28365.2	19597.2	10180.2	2355.86				ENSMUST00000072055	Chka	47.0789	851.679	102.94	239.136					ENSMUST00000055662	Lrtm1	79.0662	1061.25	177.431	664.519			Mup1	59276.8	9545.73	39016.6
	ENSMUST00000008016	Id3	290	717.927	744.904	654.377				ENSMUST00000063694	Klf13	1297.64	224.659	1408.08	744.135				ENSMUST00000028125	Zbtb43	263.805	376.847	87.3923	254.796				ENSMUST00000106498	Pomgnt1	334.25	277.734	285.856	65.0885					ENSMUST00000034214	Mt2	320.803	3321.67	303.789	888.648			Mup14	263481	43377.3	161399
	ENSMUST00000093852	Zbtb16	147.349	216.686	411.004	345.254				ENSMUST00000084214	Eif4g3	525.477	238.517	214.048	746.231				ENSMUST00000018476	Stk3	68.5193	164.829	8.61988	229.395				ENSMUST00000230964	Kifc2	13.5367	101.63	41.0276	13.0879					ENSMUST00000029686	Hcn3	145.768	1675.12	213.225	841.871			Mup7	727312	116890	515403
	ENSMUST00000232052	D16Ertd472e	48.9416	155.722	156.741	56.4504				ENSMUST00000042706	Nr0b2	486.247	224.133	821.147	701.025				ENSMUST00000171887	Rhbg	215.09	552.713	62.9981	88.277				ENSMUST00000023151	Bcl6	742.937	483.512	825.141	132.604					ENSMUST00000040404	Ly6d	8.99098	466.064	28.8328	83.4215			Nrep	240.869	5.99577	218.939
	ENSMUST00000049469	Exoc1	13.0582	107.877	69.7013	56.1342				ENSMUST00000027980	Mcm10	1863.18	176.523	1251.33	533.955				ENSMUST00000016901	Ttll12	181.139	145.825	49.9173	177.447				ENSMUST00000118762	Kctd20	287.459	475.632	326.189	132.983					ENSMUST00000102762	Acot11	89.4188	925.912	132.14	526.764			Pim3	2115.12	290.8	1868.47
	ENSMUST00000135151	Repin1	232.243	529.29	578.578	181.009				ENSMUST00000117919	Rerg	55.0289	5.36525	68.1848	69.8599				ENSMUST00000223166	Togaram1	183.391	158.753	51.4564	206.63				ENSMUST00000175934	Tcof1	121.101	98.2466	58.3807	13.1669					ENSMUST00000047028	Lgalsl	59.0469	648.312	152.577	281.179			Usp2	1008.68	124.64	1160.85
	ENSMUST00000049507	Pcsk9	208.155	29.9642	534.072	137.587				ENSMUST00000107233	Pip5k1a	125.046	11.7199	140.696	89.5911				ENSMUST00000210769	Saa2	192.584	39.1451	55.6796	38.3593				ENSMUST00000037472	Leng8	91.5592	605.656	224.1	177.181					ENSMUST00000025968	Cyp2c39	30.0923	417.401	36.2906	170.78			Tgm1	242.824	22.9776	153.565
	ENSMUST00000172239	Nt5c2	46.005	185.259	145.494	150.965				ENSMUST00000106972	Kansl1	298.825	148.011	142.428	468.835				ENSMUST00000223268	Nnt	1376.3	645.61	507.486	758.316				ENSMUST00000214180	Olfr46	213.505	588.273	259.519	172.236					ENSMUST00000042603	Inhba	46.4497	560.154	71.3422	199.237			Pfkfb3	464.15	51.4342	315.558
	ENSMUST00000109013	Shroom1	157.442	438.314	413.905	323.345				ENSMUST00000217203	Gm3776	105.151	119.241	184.003	379.509				ENSMUST00000050211	Tk2	195.348	152.473	61.8536	183.849				ENSMUST00000087012	Slc22a7	877.974	600.643	635.436	179.718					ENSMUST00000003818	Insig2	851.181	6968.36	789.347	2456.48			Csf1r	615.72	100.753	354.289
	ENSMUST00000020974	Id2	968.752	2330.72	2274.65	2306.85				ENSMUST00000106296	Usp36	266.503	85.2702	285.325	284.963				ENSMUST00000023285	Tymp	1014.27	814.558	379.716	489.995				ENSMUST00000178312	Gm21897	129.522	407.314	184.375	124.137					ENSMUST00000177638	E030018B13Rik	17.9937	316.294	38.9207	224.449			Cxcl9	189.364	14.9846	114.391
	ENSMUST00000070949	Prelid2	14.9838	81.5512	72.5483	70.381				ENSMUST00000061143	Map7d1	182.121	99.8873	185.8	314.823				ENSMUST00000102550	Mtfr1l	916.192	663.307	341.146	1019.93				ENSMUST00000109848	Wars	86.8499	269.369	180.008	69.3639					ENSMUST00000112534	Plcxd1	5.30452	271.793	5.85597	185.973			Lipg	373.288	46.9415	571.391
	ENSMUST00000050000	Stxbp1	15.6937	23.9697	73.295	43.8612				ENSMUST00000085102	Cish	296.917	60.9443	404.962	223.422				ENSMUST00000100309	Alg10b	566.534	374.734	200.269	197.542				ENSMUST00000171804	Slc15a5	69.9315	229.604	52.1646	58.1718					ENSMUST00000210337	Ppp1r3b	348.459	3116.91	1800.66	2149.56			Irf5	440.006	69.1318	328.356
	ENSMUST00000161976	Myc	12.14	102.818	65.7133	39.0384				ENSMUST00000025295	Spry4	230.191	60.9169	331.443	217.262				ENSMUST00000038118	Atp2c1	446.839	475.062	156.15	490.607				ENSMUST00000195612	Zbtb18	224.42	215.081	193.093	54.9979					ENSMUST00000035488	Cyp2c38	539.085	3883.33	725.711	3237.61			Irf7	369.14	55.7618	296.437
	ENSMUST00000130825	Zfp993	22.9775	20.5013	92.5824	15.7169				ENSMUST00000049507	Pcsk9	208.155	29.9642	534.072	137.587				ENSMUST00000086882	Asb18	360.669	317.512	121.556	223.512				ENSMUST00000113502	Men1	151.008	258.822	335.307	74.906					ENSMUST00000065494	Omd	41.7997	460.961	37.9788	158.085			Gbp10	136.983	1.50406	69.6588
	ENSMUST00000052622	Tcim	334.539	599.736	779.174	482.392				ENSMUST00000112939	Hnrnpd	232.072	52.4751	241.385	194.437				ENSMUST00000044094	Hsd3b5	6471.08	452.92	2679.65	702.558				ENSMUST00000113142	Ugt1a10	22.7556	205.364	34.5319	51.6457					ENSMUST00000039229	Cdcp1	41.0357	429.587	41.188	173.381			Ccnd1	356.907	58.3703	463.084
	ENSMUST00000059155	Insig1	2677.86	1338.49	5893.18	2421.18				ENSMUST00000002572	Slc9a3r2	203.128	76.31	144.895	233.592				ENSMUST00000107484	Mup17	97735.3	3553.51	42022.2	734.753				ENSMUST00000100750	Mecp2	191.272	147.135	114.003	33.8068					ENSMUST00000056815	Npas2	5.00403	230.322	5.02124	8.97046			Hamp2	290.94	33.8542	484.359
	ENSMUST00000185006	Tmem254a	32.7907	106.389	113.047	128.535				ENSMUST00000006053	Smpd4	78.0449	42.5341	109.363	167.315				ENSMUST00000038863	Lars2	606.498	421.901	236.561	486.968				ENSMUST00000215848	Rnf111	63.7236	215.276	159.956	61.534					ENSMUST00000169686	Vmn2r92	35.5445	391.067	43.0564	257.945			Ces4a	132.075	2.99746	56.1647
	ENSMUST00000223319	Fastkd3	5.79843	35.2541	49.247	43.5868				ENSMUST00000033099	Fgf21	1.99907	58.0677	3.98927	185.462				ENSMUST00000040514	Irs2	317.289	201.698	107.513	313.823				ENSMUST00000038569	Spry1	57.0331	73.9353	68.2041	8.57914					ENSMUST00000087328	Hspa1a	43.2963	393.046	78.7013	193.852			Dab2	152.117	12.0198	158.986
	ENSMUST00000166315	Akap13	403.325	342.25	907.822	743.339				ENSMUST00000051803	Aldh3b1	38.0149	23.9878	30.0592	110.844				ENSMUST00000212075	Msantd4	308.199	212.47	106.77	303.228				ENSMUST00000024756	Enpp5	634.549	251.344	346.742	81.0667					ENSMUST00000050958	Tmie	122.079	947.877	218.731	689.244			Brat1	167.264	15.7583	159.611
	ENSMUST00000172753	Hspa1b	402.225	4119.18	905.615	1469.68				ENSMUST00000051226	Pfkm	219.144	56.9233	96.5412	179.45				ENSMUST00000025109	Sap130	296.415	164.066	102.151	307.619				ENSMUST00000069604	Mthfr	22.0198	240.181	33.2173	74.6713					ENSMUST00000034802	Tent5a	108.095	845.203	158.872	443.327			Sel1l3	247.204	27.9621	254.1
	ENSMUST00000086041	Clasrp	13.0555	19.4794	63.2291	33.2152				ENSMUST00000041190	Mcrs1	89.4067	7.16096	84.4808	64.4325				ENSMUST00000113055	Shroom3	116.107	206.682	31.4679	198.245				ENSMUST00000131552	Plcb1	131.76	194.696	175.761	56.5108					ENSMUST00000006687	Orm3	83.9334	672.793	81.5738	271.241			Enho	165.999	16.0043	163.972
	ENSMUST00000112519	Chfr	92.3764	181.928	230.816	103.174				ENSMUST00000185852	Msh3	151.84	56.8134	148.182	176.035				ENSMUST00000073575	Slc39a13	116.254	73.9799	31.7405	63.3944				ENSMUST00000069256	Tead1	93.0908	212.65	106.66	68.2022					ENSMUST00000069604	Mthfr	22.0198	240.181	33.2173	74.6713			Gnat1	256.368	32.8954	260.489
	ENSMUST00000113126	Mapkap1	161.461	368.985	381.254	409.127				ENSMUST00000126175	Tlk2	188.408	38.0134	175.618	139.186				ENSMUST00000117598	Vps8	114.685	102.856	31.4614	106.169				ENSMUST00000196398	Tet2	39.0379	115.811	54.7185	25.6573					ENSMUST00000037472	Leng8	91.5592	605.656	224.1	177.181			Fabp5	229.909	32.033	111.991
	ENSMUST00000023829	Cdkn1a	23.3961	838.779	90.6322	210.241				ENSMUST00000025914	Vegfb	117.581	39.1685	144.123	135.125				ENSMUST00000076264	Zfp512	94.0676	35.7259	23.1818	21.2925				ENSMUST00000016383	Lonrf3	13.0086	70.9265	24.0829	9.97375					ENSMUST00000123495	Haus8	22.4243	226.314	44.5366	165.222			Aox3	12967	2322.38	9088.39
	ENSMUST00000023486	Tfrc	229.196	574.144	516.298	357.757				ENSMUST00000108889	Tnip1	45.8446	16.4217	29.0788	84.8241				ENSMUST00000041370	Txlng	319.187	528.452	122.627	408.282				ENSMUST00000164042	Gm17555	101.311	178.515	104.348	53.5744					ENSMUST00000026436	Baiap2	64.2985	436.277	137.348	445.166			H2-Q7	238.688	37.708	368.309
	ENSMUST00000040986	Rubcn	115.102	282.536	281.178	350.612				ENSMUST00000111819	Cwc22	80.084	13.4877	69.9132	76.7217				ENSMUST00000161203	Rnf214	130.317	176.855	42.1804	287.803				ENSMUST00000088448	Pkhd1	46.0467	140.759	56.2999	38.8365					ENSMUST00000000579	Sox9	42.0336	348.546	106.446	215.299			Elovl2	7559	1329.39	6808.67
	ENSMUST00000233324	Setd4	3.57387	11.0753	42.7608	25.9374				ENSMUST00000133393	Cul7	21.7099	19.8204	53.2502	86.9882				ENSMUST00000109300	Slc35c2	307.728	171.532	116.252	238.599				ENSMUST00000077709	Tmem268	116.535	88.5589	16.2684	16.9409					ENSMUST00000039016	Lzts2	10.4951	142.825	11.5398	211.445			Lifr	5338.23	969.152	3435.29
	ENSMUST00000076352	Serpinb1a	59.0241	144.812	160.067	84.8741				ENSMUST00000027945	Tatdn3	20.3271	8.95604	38.0207	58.0892				ENSMUST00000163107	Wiz	220.299	186.405	74.2043	250.693				ENSMUST00000042553	A4gnt	1.00063	62.938	1.0033	7.97992					ENSMUST00000021495	Serpina5	11.0054	143.904	10.0254	20.9607			Fads1	5785.24	1072.88	7300.72
	ENSMUST00000118340	Rapgef2	105.905	175.442	256.614	149.509				ENSMUST00000112810	Gtdc1	73.6952	37.963	117.827	116.822				ENSMUST00000010597	Kansl3	583.173	551.08	237.509	352.655				ENSMUST00000225808	Ttbk1	6.08108	94.2164	8.10593	19.0728					ENSMUST00000050771	Gm11437	13.9994	154.051	32.988	82.0452			Socs2	223.136	36.9309	226.377
	ENSMUST00000163419	Scaf4	63.4522	233.036	168.834	140.522				ENSMUST00000107914	Tpm2	107.289	24.8068	120.303	94.8071				ENSMUST00000156700	Kctd9	89.0245	100.43	21.4091	99.8254				ENSMUST00000106766	Gvin2	126.03	59.9034	152.055	8.81794					ENSMUST00000113142	Ugt1a10	22.7556	205.364	34.5319	51.6457			Ifit3	198.95	25.3914	131.426
	ENSMUST00000056427	Tubb2a	357.092	5860.69	754.21	2015.45				ENSMUST00000202556	Slc5a6	48.4233	26.8631	161.85	97.4888				ENSMUST00000084214	Eif4g3	525.477	238.517	214.048	746.231				ENSMUST00000096452	Thoc2l	47.0412	111.873	98.4519	30.889					ENSMUST00000107482	Pklr	2480.88	13989.5	3587.04	8533.26			Agxt	3521.8	650.67	3309.83
	ENSMUST00000078478	Pxylp1	30.2349	141.885	96.3313	88.1147				ENSMUST00000212168	Sipa1l2	136.125	18.971	62.9527	79.819				ENSMUST00000074077	Bmp4	45.0208	3.03457	2.79411	27.9517				ENSMUST00000109838	Ntrk2	9.01167	91.4809	17.0864	22.5266					ENSMUST00000079413	Fkbp5	999.303	5858.62	1451.71	3047.91			Pcsk9	208.155	29.9642	534.072
	ENSMUST00000037472	Leng8	91.5592	605.656	224.1	177.181				ENSMUST00000165605	Grtp1	106.784	26.7105	124.356	94.65				ENSMUST00000020188	Ifngr1	254.122	189.876	97.0194	189.894				ENSMUST00000118287	Prpf40b	83.9775	89.1033	39.6975	21.825					ENSMUST00000160476	Cyp2c40	957.809	5035.77	196.449	3985.1			Bdh1	2448.86	486.351	2271.38
	ENSMUST00000024972	Meiob	9.0456	24.9895	52.1728	38.9534				ENSMUST00000080880	Dab2	152.117	12.0198	158.986	66.5302				ENSMUST00000069772	Tmem143	459.848	383.733	194.986	367.335				ENSMUST00000073781	E2f7	4.00353	106.612	2.00929	28.8547					ENSMUST00000093800	Pls1	6.00459	116.864	6.02398	45.8585			H2-Q6	202.047	29.0412	232.037
	ENSMUST00000028005	Mgst3	99.9782	229.155	234.688	411.686				ENSMUST00000119990	Plekhg2	78.0662	33.9925	27.6291	105.121				ENSMUST00000111620	Cenpl	102.321	44.2702	30.0632	34.0358				ENSMUST00000106145	Uros	126.76	126.035	81.6097	40.61					ENSMUST00000034215	Mt1	721.805	3945.72	750.119	1424.86			Mup12	24248	4951.52	20640.4
	ENSMUST00000113502	Men1	151.008	258.822	335.307	74.906				ENSMUST00000065871	Zfp229	25.9025	12.6117	62.8031	67.3169				ENSMUST00000102496	Lrrc57	162.055	96.4237	58.1752	132.106				ENSMUST00000029730	Chd1l	142.096	689.265	222.785	229.38					ENSMUST00000039659	Cbr1	737.965	3869	1152.01	4325.12			Klf13	1297.64	224.659	1408.08
	ENSMUST00000215848	Rnf111	63.7236	215.276	159.956	61.534				ENSMUST00000227096	Nt5dc2	61.6695	21.9623	104.884	86.7818				ENSMUST00000060947	Cldn12	914.992	674.042	429.603	536.376				ENSMUST00000021957	Fam193b	125.568	491.021	216.671	164.248					ENSMUST00000027467	Serpine2	401.497	2236.24	689.452	1663.86			Cyp7b1	10753.8	2310.22	5542.45
	ENSMUST00000047028	Lgalsl	59.0469	648.312	152.577	281.179				ENSMUST00000040828	H2-Ab1	471.155	23.009	481.312	87.1201				ENSMUST00000110485	Zscan26	392.411	360.969	176.587	146.814				ENSMUST00000022343	Nudt13	56.1765	96.4433	67.4231	27.353					ENSMUST00000058777	Angptl8	311.693	1693.31	2412.64	2222.22			Mup9	9330.6	1931.31	6036.09
	ENSMUST00000066003	Sp3	169.329	573.029	368.914	412.302				ENSMUST00000023934	Hbb-bs	7201.84	2679.83	4601.89	7939.6				ENSMUST00000043560	Smg7	348.75	331.538	157.488	262.6				ENSMUST00000162650	Cd46	15.0136	65.9452	22.1054	10.959					ENSMUST00000035571	Cyp3a59	282.972	1543.53	478.088	1033.37			Serpina6	5943.94	1226.04	8335.46
	ENSMUST00000109266	Zmynd8	49.6109	192.818	135.055	160.717				ENSMUST00000069936	Impg2	55.051	15.9753	78.3814	72.2241				ENSMUST00000040789	Qpct	130.06	52.8921	44.584	57.3254				ENSMUST00000056427	Tubb2a	357.092	5860.69	754.21	2015.45					ENSMUST00000073781	E2f7	4.00353	106.612	2.00929	28.8547			Tyrobp	182.857	26.7683	88.8116
	ENSMUST00000168833	Fbxo34	109.073	308.302	250.79	201.839				ENSMUST00000093207	Hba-a2	6095.58	2433.08	3771.53	7033.87				ENSMUST00000032635	Nipa2	265.468	275.15	116.079	332.49				ENSMUST00000003818	Insig2	851.181	6968.36	789.347	2456.48					ENSMUST00000113072	Plin5	240.889	1312.89	243.652	775.681			Fads2	5409.63	1120.36	5821.59
	ENSMUST00000029900	Atp6v0d2	24.0143	39.964	82.2519	19.7555				ENSMUST00000093209	Hba-a1	5178.19	2110.13	3369.29	6049.87				ENSMUST00000122409	Lrp3	321.321	117.152	147.152	193.465				ENSMUST00000220628	Gpr137b	12.5804	86.4462	16.1931	22.7134					ENSMUST00000099309	Bhmt	48561.6	213174	48009.3	96537.9			Pip5k1a	125.046	11.7199	140.696
	ENSMUST00000038368	Id1	56.9717	34.0794	145.685	89.0474				ENSMUST00000023805	Csad	824.892	1891	1066.05	5328.86				ENSMUST00000109272	Mier3	199.175	192.723	84.4838	204.693				ENSMUST00000066509	Etl4	108.081	101.089	60.0775	32.751					ENSMUST00000046719	Nfya	21.922	170.776	27.3749	141.417			Plk3	1043.58	192.84	890.548
[truncated: 316 more rows]
[truncated: 13 more columns]

## Sheet: 6_CORT_model_GO(Liver)
GRf/f vehicle < GRmKO vehicle	GO Term	Count	Fold Enrichment	Bonferroni	Benjamini	FDR
86 genes	(Biological Process)
	GO:0043433~negative regulation of sequence-specific DNA binding transcription factor activity	6	20.7	0.00793	0.00796	0.00794
[truncated: 279 more rows]

## Sheet: 7_CORT_model_Expression(WAT)
ensembl_transcript_id	external_gene_name	GRf/f vehicle, WAT	GRf/f CORT, WAT	GRmKO vehicle, WAT	GRmKO CORT, WAT
[truncated: 22,252 more rows]

[truncated: 5 more sheets: 8_CORT_model_DEG(WAT), 9_CORT_model_GO(WAT), 10_obob_model_Expression(Gas), 11_obob_model_DEG(Gas), 12_obob_model_GO(Gas)]
